# Supplementary material for: PRDM16 regulates smooth muscle cell identity and atherosclerotic plaque composition
Source: Nat Cardiovasc Res. 2025 Oct 17;4(11):1573–88. doi: 10.1038/s44161-025-00737-8 (PMC12611775; doi:10.1038/s44161-025-00737-8)
Supplement: Supplementary file 2 — Supplementary Tables 1 and 2. [file 44161_2025_737_MOESM2_ESM.xlsx]

## Sheet: Supplementary Table 1
Supplementary Table 1: Antibodies Used
	Dilution/Amt	Company	Cat#
Antibodies used for Immunostaining
ACTA2	1/1000	Sigma	A5228
TAGLN	1/500	Abcam	Ab10135
DAPI	1/1000	Sigma	D5942
Ki67	1/250	Abcam	ab16667
Lumican	1/200	Novus	NBP2-76847
MYH11	1/400	Abcam	ab224804
CD68	1/200	Abcam	ab955
PRDM16	1/500	Made in house
Perilipin 2	1/200	Novus	NB110-40877
PECAM-1	1/200	HistoBioTec	DIA-310
Antibodies used for ChIP
PRDM16	6 μg	Made in house
H2K27ac	2 μg	Active Motif	39133
Antibodies used for Immunoblotting
PRDM16	1/500	Made in house
pSmad3	1/1000	Cell Signaling Technologies	#9520
Smad3	1/1000	Cell Signaling Technologies	#9523
Actin	1/1000	Millipore	MAB1501

## Sheet: Supplementary Table 2
Supplementary Table 2: Oligonucleotide Sequences for RT-qPCR
H. sapiens
PRDM16	Fw	GAGCAGCTGAGGAAGCATTTG
	Rv	ATCATTGCATATGCCTGGTTCT
MYH11	Fw	GTCCAGGAGATGAGGCAGAAAC
	Rv	GTCTGCGTTCTCTTTCTCCAGC
ANKRD1	Fw	CGACTCCTGATTATGTATGGCGC
	Rv	GCTTTGGTTCCATTCTGCCAGTG
COL5A1	Fw	GGAGATGATGGTCCCAAAGGCA
	Rv	CCATCATCTCCTTTGTCACCAGG
COL14A1	Fw	CACAAACCTCCTCAGCGGAATG
	Rv	GGCTTGGAGATTGGTAACACCC
STARD13	Fw	GCTGTCTTTGGCGTTCCTCTCA
	Rv	CGAGACTTCACTCCTGATTTGCG
COL16A1	Fw	AACAGTGAGGGAGATCCTGGCT
	Rv	CAACAGCACCAGGAAAACCTGG
TNFRSF11B	Fw	GGTCTCCTGCTAACTCAGAAAGG
	Rv	CAGCAAACCTGAAGAATGCCTCC
TMEM119	Fw	GGATAGTGGACTTCTTCCGCCA
	Rv	GGAAGGACGATGGGTAATAGGC
ACTA2	Fw	AAAAGACAGCTACGTGGGTGA
	Rv	GCCATGTTCTATCGGGTACTTC
CNN1	Fw	CTGTCAGCCGAGGTTAAGAAC
	Rv	GAGGCCGTCCATGAAGTTGTT
FN1	Fw	ACAACACCGAGGTGACTGAGAC
	Rv	GGACACAACGATGCTTCCTGAG
M. musculus
Col1a1	Fw	GTGCTCCTGGTATTGCTGGT
	Rv	GGCTCCTCGTTTTCCTTCTT
Runx1	Fw	AGATTCAACGACCTCAGGTTTGTC
	Rv	CGGATTTGTAAAGACGGTGATG
Col6a3	Fw	CTGACCTTCTGTGTGGGGAC
	Rv	TGCTCTCTGGCTGGGATAGT
Col14a1	Fw	GTCAGGCTTCAGTGATGCTCTG
	Rv	ATTTGCCACCGAGCACACAAGC
Prdm16	Fw	GAGTCGGACAACCATGCAC
	Rv	CCAGGTCTTGGATCTCAGG
Col5a1	Fw	AGATGGCATCCGAGGTCTGAAG
	Rv	GACCTTCAGGACCATCTTCTCC
Tnnt2	Fw	GCTACAGACTCTGATCGAGGCT
	Rv	GCTCATTGCGAATACGCTGCTG
Col3a1	Fw	GGGTTTCCCTGGTCCTAAAG
	Rv	CCTGGTTTCCCATTTTCTCC
Tgfb1	Fw	CTCCCGTGGCTTCTAGTGC
	Rv	GCCTTAGTTTGGACAGGATCTG
