# Supplementary material for: PRDM16 regulates smooth muscle cell identity and atherosclerotic plaque composition
Source: Nat Cardiovasc Res. 2025 Oct 17;4(11):1573–88. doi: 10.1038/s44161-025-00737-8 (PMC12611775; doi:10.1038/s44161-025-00737-8)
Supplement: Supplementary file 3 — Statistical source data for Fig. 1. [file 44161_2025_737_MOESM3_ESM.xlsx]

## Sheet: Sheet1
Paired expression early late stage lesions 1c
	1	2	3	4	5	6	7	8	9	10	11	12	13	14	15	16	17	18	19	20	21	22	23	24	25	26	27	28	29	30	31	32	33	34	35	36	37	38
Early Stage	6.66287	7.03456	6.82013	5.80048	5.51031	6.70466	5.81275	6.49093	5.61991	6.70156	3.39273	7.16922	6.90968	6.58856	6.30923	6.42045	5.08847	6.96143	6.23165	6.84582	7.06927	4.28455	3.94488	6.48652	6.93283	5.244	5.68377	4.00281	6.31133	6.74706	5.23756	1.9532	4.59728	6.15877	5.60701	5.90019	4.97032	4.07548
Late Stage	6.3366	4.0944	5.66033	5.95096	5.61309	3.8103	4.60722	5.26412	4.46695	4.06695	5.13941	6.0071	4.25394	4.68408	5.69746	4.48919	5.23512	5.02251	6.04963	4.92595	6.40838	5.1483	2.38865	5.67587	5.19667	4.64752	5.71527	6.93977	5.07616	6.02189	4.92773	3.68725	3.54419	2.64105	5.29582	4.0739	3.23703	4.80868
Fig. 1g
	BAT			iWAT			PVAT			Ascending Aorta			Descending Aorta			Abdominal Aorta
Prdm16	1	1	1	0.074	0.124	0.26	0.82	0.669	0.58	6.449	7.1	6.92	6.141	5.6	6.735	7.556	6.5	7.21
