# Supplementary material for: PRDM16 regulates smooth muscle cell identity and atherosclerotic plaque composition
Source: Nat Cardiovasc Res. 2025 Oct 17;4(11):1573–88. doi: 10.1038/s44161-025-00737-8 (PMC12611775; doi:10.1038/s44161-025-00737-8)
Supplement: Supplementary file 4 — Statistical source data for Fig. 2. [file 44161_2025_737_MOESM4_ESM.xlsx]

## Sheet: cKO OGTT
Glycemia g/L
	Time	Control							Tagln Cre+
	0	0	0	0	0	0	0	0	0	0	0	0	0	0	0
	15	212	113	108	149	223	159	240	98	143	134	80	148	229	224
	30	276	231	82	255	290	264	14	229	313	197	217	216	200	170
	60	107	129	46	151	158	201	9	60	150	98	143	117	118	85
	90	21	88	27	51	65	83	12	16	53	61	73	75	76	52
Percentage
	Time	Control							Tagln Cre+
	0	100	100	100	100	100	100	100	100	100	100	100	100	100	100
	15	379	282	293	316	372	315	370	227	338	260	219	264	383	395
	30	463	473	246	470	454	457	116	397	622	335	424	340	347	324
	60	241	308	182	319	293	372	110	178	350	217	313	230	246	212
	90	128	242	148	174	179	212	113	121	188	173	209	183	194	168

## Sheet: cKO Media Thickness
4 different areas thickness was measured
		Length	Averages						Averages	Normalise to	Norm. Values
Tagln Control 1			38.1733				Tagln Control 1		38.1733	41.2883	0.924555
1		29.31					Tagln Control 2		46.9667		1.13753
2		37.14					Tagln Control 3		38.725		0.937916
3		32.41					Tagln Cre+ 1		30.1117		0.729302
4		47.95					Tagln Cre+ 2		28.9467		0.701086
5		39.36					Tagln Cre+ 3		32.1167		0.777863
6		42.87
Tagln Control 2			46.9667
7		43.68
8		47.45
9		40.39
10		43.03
11		59.41
12		47.84
Tagln Control 3			38.725
13		41.24
14		34.75
15		35.94
16		40.24
17		43.04
18		37.14
Tagln Cre+ 1			30.1117
19		34.07
20		30.67
21		28.93
22		28.06
23		25.14
24		33.8
Tagln Cre+ 2			28.9467
25		30.91
26		28.71
27		26.89
28		28.51
29		32.95
30		25.71
Tagln Cre+ 3			32.1167
31		27.56
32		35.96
34		35.51
35		31.79
36		30.72
37		31.16
							1px	0.75488	µm
Lumenal diameter							1px	0.569844	µm2
	Inner	Outer		Surface of Media (px)	Surface of media (uM)	length of circle (um)
Control 1	122479	165144	42665	33010	57928.2	1947	29.7525
Control 2	71658	168331	96673	37232	65337.2	1932	33.8184
Control 3	125461	164968	39507	111019	194824	1810	107.637
Tagln Cre+ 1				30598	53695.4	1780	30.166
Tagln Cre+ 2				94581	165977	1709	97.1194
Tagln Cre+ 3				113793	199692	1713	116.574

## Sheet: iKO Media Thickness
				Length (um)
1	2024-07-09 JT Myh11 Baseline Cross.lif - HE 2 (RGB).tif	23.3159	8.61565	48.1093		2024-07-09 JT Myh11 Baseline Cross.lif - HE 2 (RGB).tif	49.9583
2	2024-07-09 JT Myh11 Baseline Cross.lif - HE 2 (RGB).tif	25.1627	180	51.8906
3	2024-07-09 JT Myh11 Baseline Cross.lif - HE 2 (RGB).tif	29.5488	-15.0184	61.1877
4	2024-07-09 JT Myh11 Baseline Cross.lif - HE 2 (RGB).tif	27.2403	162.031	56.0668
5	2024-07-09 JT Myh11 Baseline Cross.lif - HE 2 (RGB).tif	21.0074	-176.186	43.3382
6	2024-07-09 JT Myh11 Baseline Cross.lif - HE 2 (RGB).tif	18.9297	6.34019	39.1575
7	2024-07-09 JT Myh11 Baseline Cross.lif - HE 3 (RGB)	27.0095	-19.0577	55.9163		2024-07-09 JT Myh11 Baseline Cross.lif - HE 3 (RGB)	47.3452
8	2024-07-09 JT Myh11 Baseline Cross.lif - HE 3 (RGB)	22.6233	-171.703	46.6129
9	2024-07-09 JT Myh11 Baseline Cross.lif - HE 3 (RGB)	21.4691	3.7314	44.297
10	2024-07-09 JT Myh11 Baseline Cross.lif - HE 3 (RGB)	19.8531	32.5741	41.0513
11	2024-07-09 JT Myh11 Baseline Cross.lif - HE 3 (RGB)	22.3925	20.6955	46.225
12	2024-07-09 JT Myh11 Baseline Cross.lif - HE 3 (RGB)	24.2393	180	49.9688
13	2024-07-09 JT Myh11 Baseline Cross.lif - HE 1 (RGB).tif	22.3925	176.424	46.215		2024-07-09 JT Myh11 Baseline Cross.lif - HE 1 (RGB).tif	47.2931
14	2024-07-09 JT Myh11 Baseline Cross.lif - HE 1 (RGB).tif	21.0074	5.07961	43.4127
15	2024-07-09 JT Myh11 Baseline Cross.lif - HE 1 (RGB).tif	27.0095	161.878	55.61
16	2024-07-09 JT Myh11 Baseline Cross.lif - HE 1 (RGB).tif	20.3148	-15.9454	41.9744
17	2024-07-09 JT Myh11 Baseline Cross.lif - HE 1 (RGB).tif	21.9308	23.8387	45.1743
18	2024-07-09 JT Myh11 Baseline Cross.lif - HE 1 (RGB).tif	24.9318	7.52382	51.372
19	2024-07-09 JT Myh11 Baseline Cross.lif - HE 2c (RGB)	24.2393	8.2858	50.0103		2024-07-09 JT Myh11 Baseline Cross.lif - HE 2c (RGB)	51.6096
20	2024-07-09 JT Myh11 Baseline Cross.lif - HE 2c (RGB)	26.7786	-177.51	55.3061
21	2024-07-09 JT Myh11 Baseline Cross.lif - HE 2c (RGB)	22.6233	4.71475	46.7637
22	2024-07-09 JT Myh11 Baseline Cross.lif - HE 2c (RGB)	27.0095	-170.538	55.529
23	2024-07-09 JT Myh11 Baseline Cross.lif - HE 2c (RGB)	26.7786	178.008	55.2873
24	2024-07-09 JT Myh11 Baseline Cross.lif - HE 2c (RGB)	22.6233	9.46232	46.7612
25	2024-07-09 JT Myh11 Baseline Cross.lif - HE 1c (RGB)	20.084	3.99091	41.4208		2024-07-09 JT Myh11 Baseline Cross.lif - HE 1c (RGB)	50.312
26	2024-07-09 JT Myh11 Baseline Cross.lif - HE 1c (RGB)	27.2403	-173.118	56.1388
27	2024-07-09 JT Myh11 Baseline Cross.lif - HE 1c (RGB)	27.4712	10.7389	56.7279
28	2024-07-09 JT Myh11 Baseline Cross.lif - HE 1c (RGB)	23.085	5.82634	47.3304
29	2024-07-09 JT Myh11 Baseline Cross.lif - HE 1c (RGB)	23.7776	-174.401	49.2428
30	2024-07-09 JT Myh11 Baseline Cross.lif - HE 1c (RGB)	24.701	3.2397	51.0112
31	2024-07-09 JT Myh11 Baseline Cross.lif - HE 3c (RGB)	20.7765	9.03948	42.813		2024-07-09 JT Myh11 Baseline Cross.lif - HE 3c (RGB)	46.5031
32	2024-07-09 JT Myh11 Baseline Cross.lif - HE 3c (RGB)	21.9308	3.65222	45.256
33	2024-07-09 JT Myh11 Baseline Cross.lif - HE 3c (RGB)	20.3148	-156.975	41.7649
34	2024-07-09 JT Myh11 Baseline Cross.lif - HE 3c (RGB)	22.3925	178.807	46.135
35	2024-07-09 JT Myh11 Baseline Cross.lif - HE 3c (RGB)	23.3159	4.57392	48.2004
36	2024-07-09 JT Myh11 Baseline Cross.lif - HE 3c (RGB)	26.5478	-176.987	54.8493
