# Supplementary material for: PRDM16 regulates smooth muscle cell identity and atherosclerotic plaque composition
Source: Nat Cardiovasc Res. 2025 Oct 17;4(11):1573–88. doi: 10.1038/s44161-025-00737-8 (PMC12611775; doi:10.1038/s44161-025-00737-8)
Supplement: Supplementary file 5 — Statistical source data for Fig. 3. [file 44161_2025_737_MOESM5_ESM.xlsx]

## Sheet: Ki67
TAGLN CRE +
	Label	Area	Amount of SMA+ Ki67+ cells	cells/area
1	2023-03-27 AC1 Ki67 Cd68 SMA Cres.lif - Cre 32 2:c:1/4 - Cre 32 2	102009	65	0.000637197
2	2023-03-27 AC1 Ki67 Cd68 SMA Cres.lif - Cre 32:c:1/4 - Cre 32	121313	36	0.000296754
3	2023-03-27 AC1 Ki67 Cd68 SMA Cres.lif - Cre 11:c:1/4 - Cre 11	393284	272	0.000691611
4	2023-03-27 AC1 Ki67 Cd68 SMA Cres.lif - Cre 23:c:1/4 - Cre 23	137620	79	0.000574045
5	2023-03-27 AC1 Ki67 Cd68 SMA Cres.lif - Cre 23 2:c:1/4 - Cre 23 2	225441	79	0.000350424
6	2023-03-27 AC1 Ki67 Cd68 SMA Cres.lif - Cre 23 2:c:1/4 - Cre 23 2	37014	18	0.000486302
7	2023-03-27 AC1 Ki67 Cd68 SMA Cres.lif - Cre 23 2:c:1/4 - Cre 23 2	165287	59	0.000356954
8	2023-03-27 AC1 Ki67 Cd68 SMA Cres.lif - Cre 22 3:c:1/4 - Cre 22 3	49322.5	23	0.000466319
9	2023-03-27 AC1 Ki67 Cd68 SMA Cres.lif - Cre 22 3:c:1/4 - Cre 22 3	12812.4	22	0.00171709
10	2023-03-27 AC1 Ki67 Cd68 SMA Cres.lif - Cre 22 2:c:1/4 - Cre 22 2	197441	115	0.000582452
11	2023-03-27 AC1 Ki67 Cd68 SMA Cres.lif - Cre 22:c:1/4 - Cre 22	757219	330	0.000435805
12	2023-03-27 AC1 Ki67 Cd68 SMA Cres.lif - Cre 22:c:1/4 - Cre 22	14723.4	17	0.00115463
13	2023-03-27 AC1 Ki67 Cd68 SMA Cres.lif - Cre 12:c:1/4 - Cre 12	109144	42	0.000384811
CONTROL
1	2023-03-27 AC1 Ki67 Cd68 SMA Controls.lif - Control 29 2:c:1/4 - Control 29 2	41383.6	5	0.000120821
2	2023-03-27 AC1 Ki67 Cd68 SMA Controls.lif - Control 29 2:c:1/4 - Control 29 2	125670	25	0.000198933
3	2023-03-27 AC1 Ki67 Cd68 SMA Controls.lif - Control 29 3:c:2/4 - Control 29 3	235990	53	0.000224586
4	2023-03-27 AC1 Ki67 Cd68 SMA Controls.lif - Control 29:c:1/4 - Control 29	58563.5	7	0.000119528
5	2023-03-27 AC1 Ki67 Cd68 SMA Controls.lif - Control 29:c:1/4 - Control 29	154320	12	7.77604e-05
6	2023-03-27 AC1 Ki67 Cd68 SMA Controls.lif - Control 28 2:c:1/4 - Control 28 2	152649	3	1.9653e-05
7	2023-03-27 AC1 Ki67 Cd68 SMA Controls.lif - Control 28:c:1/4 - Control 28	129426	74	0.000571756
8	2023-03-27 AC1 Ki67 Cd68 SMA Controls.lif - Control 25:c:1/4 - Control 25	123964	13	0.000104869
9	2023-03-27 AC1 Ki67 Cd68 SMA Controls.lif - Control 25:c:1/4 - Control 25	5189.82	0	0
10	2023-03-27 AC1 Ki67 Cd68 SMA Controls.lif - Control 15 3:c:1/4 - Control 15 3	93932.8	19	0.000202272
11	2023-03-27 AC1 Ki67 Cd68 SMA Controls.lif - Control 15 2:c:1/4 - Control 15 2	69468.5	15	0.000215925
12	2023-03-27 AC1 Ki67 Cd68 SMA Controls.lif - Control 15:c:1/4 - Control 15	174169	26	0.00014928
13	2023-03-27 AC1 Ki67 Cd68 SMA Controls.lif - Control 15:c:1/4 - Control 15	89375.1	10	0.000111888
14	2023-03-27 AC1 Ki67 Cd68 SMA Controls.lif - Control 14 2:c:1/4 - Control 14 2	171396	15	8.75168e-05
15	2023-03-27 AC1 Ki67 Cd68 SMA Controls.lif - Control 14:c:1/4 - Control 14	160572	9	5.60497e-05
16	2023-03-27 AC1 Ki67 Cd68 SMA Controls.lif - Control 14:c:1/4 - Control 14	68166.5	9	0.00013203
17	2023-03-27 AC1 Ki67 Cd68 SMA Controls.lif - Control 14:c:1/4 - Control 14	21558.8	3	0.000139154

## Sheet: Lesion quant
																	0	arch
																	1	first branch
																	2	second branch
Control	Label	Area					Label	Area									3	third branch
1	16 2A.tif	104900	0			1	AC1-2A Stitched.tif	28957	4								4	dsAo after arch
2	16 2A.tif	8769	3			2	AC1-2A Stitched.tif	88828	4
3	16 2A.tif	2654	3			3	AC1-2A Stitched.tif	10232	0
4	16 2A.tif	9238	0			4	AC1-2A Stitched.tif	3580	0
5	16 2A.tif	137086	0			5	AC1-2A Stitched.tif	2713	0
6	16 2A.tif	7472	3			6	AC1-2A Stitched.tif	2100	3
7	16 2A.tif	2641	3			7	AC1-2A Stitched.tif	2771	3
8	16 2A.tif	14719	0			8	AC1-2A Stitched.tif	96671	4
9	16 2A.tif	128861	0			9	AC1-2A Stitched.tif	5747	0
10	16 2A.tif	3765	3			10	AC1-2A Stitched.tif	6557	3
11	16 2A.tif	2425	3			11	AC1-2A Stitched.tif	39685	4
12	16 2A.tif	5411	0			12	AC1-2A Stitched.tif	46519	4
13	16 2A.tif	2747	0			13	AC1-2A Stitched.tif	7035	3
14	16 2A.tif	3582	0					68279
15	16 2A.tif	117904	0
17	16 2A.tif	4003	2
18	16 2A.tif	1389	3				Label	Area		div/4
19	16 2A.tif	1812	4			1	AC1-4A Stitched.tif	4028	4
20	16 2A.tif	4124	0			2	AC1-4A Stitched.tif	13263	4
21	16 2A.tif	7553	0			3	AC1-4A Stitched.tif	107263	4
22	16 2A.tif	102828	0			4	AC1-4A Stitched.tif	6946	0
23	16 2A.tif	1509	0			5	AC1-4A Stitched.tif	32105	0
24	16 2A.tif	11546	2			6	AC1-4A Stitched.tif	183753	4
25	16 2A.tif	1403	3			7	AC1-4A Stitched.tif	2238	1
26	16 2A.tif	5788	4			8	AC1-4A Stitched.tif	5311	0
27	16 2A.tif	10661	4			9	AC1-4A Stitched.tif	61081	4
	SUM/5	140958				10	AC1-4A Stitched.tif	47000	4
								115747
	Label	Area
1	17_2A.tif	35618	0
2	17_2A.tif	11111	0				Label	Area
3	17_2A.tif	7908	0			1	AC1-7A Stitched.tif	99757	4	hard, div/3
4	17_2A.tif	2188	3			2	AC1-7A Stitched.tif	8909	2
5	17_2A.tif	7118	4			3	AC1-7A Stitched.tif	3066	3
6	17_2A.tif	7594	4			4	AC1-7A Stitched.tif	8607	3
7	17_2A.tif	6689	0			5	AC1-7A Stitched.tif	4316	0
8	17_2A.tif	5771	0			6	AC1-7A Stitched.tif	9966	2
9	17_2A.tif	11345	0			7	AC1-7A Stitched.tif	9833	0
10	17_2A.tif	10061	0			8	AC1-7A Stitched.tif	4748	3
11	17_2A.tif	6329	0			9	AC1-7A Stitched.tif	1504	3
12	17_2A.tif	3170	3			10	AC1-7A Stitched.tif	8549	4
13	17_2A.tif	3403	4			11	AC1-7A Stitched.tif	6434	2
14	17_2A.tif	4825	0			12	AC1-7A Stitched.tif	24636	3
15	17_2A.tif	31505	0					190325
16	17_2A.tif	3877	0
17	17_2A.tif	5274	0
18	17_2A.tif	3899	3				Label	Area
19	17_2A.tif	1320	4			1	AC1-9A2 Stitched.tif	2431	0
20	17_2A.tif	1724	4			2	AC1-9A2 Stitched.tif	4099	0
21	17_2A.tif	6807	0			3	AC1-9A2 Stitched.tif	2862	2
22	17_2A.tif	4459	0			4	AC1-9A2 Stitched.tif	35556	4
23	17_2A.tif	21086	0			5	AC1-9A2 Stitched.tif	4943	0
24	17_2A.tif	6332	3			6	AC1-9A2 Stitched.tif	7824	0
25	17_2A.tif	556	4			7	AC1-9A2 Stitched.tif	6974	2
26	17_2A.tif	1927	0			8	AC1-9A2 Stitched.tif	12432	3
27	17_2A.tif	19779	0			9	AC1-9A2 Stitched.tif	18485	4
28	17_2A.tif	4901	0			10	AC1-9A2 Stitched.tif	2613	0
29	17_2A.tif	24700	3			11	AC1-9A2 Stitched.tif	7203	0
30	17_2A.tif	1154	4			12	AC1-9A2 Stitched.tif	35560	4
31	17_2A.tif	1342	4			13	AC1-9A2 Stitched.tif	4206	0
		52754.4				14	AC1-9A2 Stitched.tif	3349	0
						15	AC1-9A2 Stitched.tif	3549	0
	Label	Area				16	AC1-9A2 Stitched.tif	5869	1
1	19 2A.tif	40514	0			17	AC1-9A2 Stitched.tif	9572	2
2	19 2A.tif	7900	1			18	AC1-9A2 Stitched.tif	11156	3
3	19 2A.tif	2610	3			19	AC1-9A2 Stitched.tif	6710	4
4	19 2A.tif	15379	4			20	AC1-9A2 Stitched.tif	2426	0
5	19 2A.tif	10669	0			21	AC1-9A2 Stitched.tif	6006	0
6	19 2A.tif	31895	0			22	AC1-9A2 Stitched.tif	4055	0
7	19 2A.tif	14625	1			23	AC1-9A2 Stitched.tif	14326	0
8	19 2A.tif	1668	2			24	AC1-9A2 Stitched.tif	4198	1
9	19 2A.tif	4979	3			25	AC1-9A2 Stitched.tif	4752	2
10	19 2A.tif	28058	4			26	AC1-9A2 Stitched.tif	15385	3
11	19 2A.tif	9310	0					47308.2
12	19 2A.tif	15365	0
13	19 2A.tif	6683	0
14	19 2A.tif	21161	1			1	AC1-10A Stitched.tif	6645	1
15	19 2A.tif	3292	2			2	AC1-10A Stitched.tif	4583	1
16	19 2A.tif	7808	3			4	AC1-10A Stitched.tif	1260	1
17	19 2A.tif	17718	4			3	AC1-10A Stitched.tif	5010	1
18	19 2A.tif	15901	0			5	AC1-10A Stitched.tif	2717	2
19	19 2A.tif	18207	0			6	AC1-10A Stitched.tif	457	2
20	19 2A.tif	14467	1			7	AC1-10A Stitched.tif	1692	2
21	19 2A.tif	2434	2			8	AC1-10A Stitched.tif	7296	2
22	19 2A.tif	3220	3			9	AC1-10A Stitched.tif	8340	2
23	19 2A.tif	2925	4			10	AC1-10A Stitched.tif	837	3
24	19 2A.tif	46123	0			11	AC1-10A Stitched.tif	1078	3
25	19 2A.tif	13643	0			12	AC1-10A Stitched.tif	411	3
26	19 2A.tif	10532	4			13	AC1-10A Stitched.tif	199	3
27	19 2A.tif	1662	3			14	AC1-10A Stitched.tif	6668	3
28	19 2A.tif	1116	3			15	AC1-10A Stitched.tif	2722	3
29	19 2A.tif	13533	1			16	AC1-10A Stitched.tif	1532	3
		76679.4				17	AC1-10A Stitched.tif	13010	4
						18	AC1-10A Stitched.tif	4616	5
Cre+	Label	Area		TA	~			17268.2
1	20 2A.tif	141363	4
2	20 2A.tif	9766	4
3	20 2A.tif	116968	4				Label	Area
4	20 2A.tif	66077	4			1	AC1-11A2 Stitched.tif	123706	4
5	20 2A.tif	78358	4			2	AC1-11A2 Stitched.tif	151313	4
6	20 2A.tif	3347	3			3	AC1-11A2 Stitched.tif	142751	4
7	20 2A.tif	6226	4			4	AC1-11A2 Stitched.tif	9504	3
8	20 2A.tif	118041	4			5	AC1-11A2 Stitched.tif	114181	4
9	20 2A.tif	26306	4			6	AC1-11A2 Stitched.tif	11514	3
10	20 2A.tif	22175	4			7	AC1-11A2 Stitched.tif	45650	4
11	20 2A.tif	162693	4					119724
12	20 2A.tif	132071	4
13	20 2A.tif	3591	2
14	20 2A.tif	27237	3			8	AC1-12A2 Stitched.tif	20704	4
15	20 2A.tif	11100	4			9	AC1-12A2 Stitched.tif	10390	3
16	20 2A.tif	170255	4			10	AC1-12A2 Stitched.tif	8132	3
17	20 2A.tif	244377	4			11	AC1-12A2 Stitched.tif	28507	4
18	20 2A.tif	82929	4			12	AC1-12A2 Stitched.tif	11653	0
19	20 2A.tif	4488	0			13	AC1-12A2 Stitched.tif	5926	0
20	20 2A.tif	3575	1			14	AC1-12A2 Stitched.tif	10824	0
21	20 2A.tif	5608	2			15	AC1-12A2 Stitched.tif	33826	4
22	20 2A.tif	47212	3			16	AC1-12A2 Stitched.tif	6648	0
23	20 2A.tif	20696	4			17	AC1-12A2 Stitched.tif	37045	4
24	20 2A.tif	144587	4			18	AC1-12A2 Stitched.tif	3677	4
25	20 2A.tif	38149	4			19	AC1-12A2 Stitched.tif	38215	4
26	20 2A.tif	199343	4			20	AC1-12A2 Stitched.tif	26037	4
27	20 2A.tif	97122	4					48316.8
28	20 2A.tif	2400	0
29	20 2A.tif	39368	0
30	20 2A.tif	6224	2				Label	Area
31	20 2A.tif	41049	3			1	AC1-13A2 Stitched.tif	27818	0
32	20 2A.tif	41442	4			2	AC1-13A2 Stitched.tif	18508	3
33	20 2A.tif	126248	4			3	AC1-13A2 Stitched.tif	18875	0
34	20 2A.tif	200512	4			4	AC1-13A2 Stitched.tif	26497	3
		488181				5	AC1-13A2 Stitched.tif	8090	0
						6	AC1-13A2 Stitched.tif	26178	3
						7	AC1-13A2 Stitched.tif	14867	4
	Label	Area				8	AC1-13A2 Stitched.tif	5978	0
1	22 2A.tif	26375	3			9	AC1-13A2 Stitched.tif	26833	3
2	22 2A.tif	124969	4			10	AC1-13A2 Stitched.tif	18471	4
3	22 2A.tif	7797	2			11	AC1-13A2 Stitched.tif	26614	3
4	22 2A.tif	49936	3			12	AC1-13A2 Stitched.tif	18667	4
5	22 2A.tif	259927	4			13	AC1-13A2 Stitched.tif	35349	3
6	22 2A.tif	2803	1			14	AC1-13A2 Stitched.tif	3528	4
7	22 2A.tif	10315	2					55254.6
8	22 2A.tif	79546	3
9	22 2A.tif	16890	4
10	22 2A.tif	294027	4				Label	Area
11	22 2A.tif	28397	0			1	AC1-14A2 Stitched.tif	14843	0
12	22 2A.tif	28188	0			2	AC1-14A2 Stitched.tif	25623	0
13	22 2A.tif	6951	0			3	AC1-14A2 Stitched.tif	2604	0
14	22 2A.tif	7721	1			4	AC1-14A2 Stitched.tif	41352	3
15	22 2A.tif	5499	2			5	AC1-14A2 Stitched.tif	35967	4
16	22 2A.tif	60493	3			6	AC1-14A2 Stitched.tif	4776	4
17	22 2A.tif	260698	4			8	AC1-14A2 Stitched.tif	44041	0
18	22 2A.tif	10132	0			9	AC1-14A2 Stitched.tif	40023	3
19	22 2A.tif	8028	0			10	AC1-14A2 Stitched.tif	56527	4
20	22 2A.tif	15361	0			11	AC1-14A2 Stitched.tif	3586	4
21	22 2A.tif	10618	1			12	AC1-14A2 Stitched.tif	10219	0
22	22 2A.tif	7744	2			13	AC1-14A2 Stitched.tif	20701	0
23	22 2A.tif	36076	3			14	AC1-14A2 Stitched.tif	24593	3
24	22 2A.tif	15762	4			15	AC1-14A2 Stitched.tif	15418	4
25	22 2A.tif	21521	4			16	AC1-14A2 Stitched.tif	14638	4
26	22 2A.tif	164754	4			17	AC1-14A2 Stitched.tif	7172	0
27	22 2A.tif	3122	4			18	AC1-14A2 Stitched.tif	5285	0
28	22 2A.tif	1364	4			19	AC1-14A2 Stitched.tif	4143	0
		313003				20	AC1-14A2 Stitched.tif	7505	3
						21	AC1-14A2 Stitched.tif	12300	4
	Label	Area				22	AC1-14A2 Stitched.tif	3389	3
1	23 2A.tif	62883	4			23	AC1-14A2 Stitched.tif	14087	4
2	23 2A.tif	10496	1					81758.4
3	23 2A.tif	91890	4
4	23 2A.tif	18911	4
5	23 2A.tif	24445	3				Label	Area
6	23 2A.tif	111814	4			1	AC1-15A2 Stitched.tif	23229	1
7	23 2A.tif	8923	4			2	AC1-15A2 Stitched.tif	14384	2
8	23 2A.tif	49642	4			3	AC1-15A2 Stitched.tif	3088	3
9	23 2A.tif	19680	3			4	AC1-15A2 Stitched.tif	57824	4
10	23 2A.tif	3877	0			5	AC1-15A2 Stitched.tif	5882	4
11	23 2A.tif	100516	4			6	AC1-15A2 Stitched.tif	13591	4
12	23 2A.tif	35565	4			7	AC1-15A2 Stitched.tif	17987	4
13	23 2A.tif	50369	4			8	AC1-15A2 Stitched.tif	26289	1
14	23 2A.tif	66165	4			9	AC1-15A2 Stitched.tif	18203	2
15	23 2A.tif	7380	3			10	AC1-15A2 Stitched.tif	7142	3
16	23 2A.tif	10185	0			11	AC1-15A2 Stitched.tif	159217	4
17	23 2A.tif	66508	4			12	AC1-15A2 Stitched.tif	14716	1
18	23 2A.tif	2084	4			13	AC1-15A2 Stitched.tif	19411	2
19	23 2A.tif	66626	4			14	AC1-15A2 Stitched.tif	13638	3
20	23 2A.tif	5001	4			15	AC1-15A2 Stitched.tif	132735	4
21	23 2A.tif	66220	4			17	AC1-15A2 Stitched.tif	12043	1
22	23 2A.tif	86086	4			18	AC1-15A2 Stitched.tif	22367	2
		193053				19	AC1-15A2 Stitched.tif	12246	3
						20	AC1-15A2 Stitched.tif	94423	4
								133683
	Label	Area
1	24 2A.tif	36695	1
2	24 2A.tif	19338	2				Label	Area
3	24 2A.tif	9216	3			1	AC1-1A Stitched.tif	41350	0
4	24 2A.tif	251104	4			2	AC1-1A Stitched.tif	5505	0
5	24 2A.tif	3146	3			3	AC1-1A Stitched.tif	20598	4
6	24 2A.tif	5847	4			4	AC1-1A Stitched.tif	11568	3
7	24 2A.tif	1871	4			5	AC1-1A Stitched.tif	24565	4
8	24 2A.tif	5301	4					51793
9	24 2A.tif	380901	4
10	24 2A.tif	34572	1
11	24 2A.tif	30114	2
12	24 2A.tif	5702	3
13	24 2A.tif	292489	4
14	24 2A.tif	349470	4
15	24 2A.tif	21320	1
16	24 2A.tif	14402	2
17	24 2A.tif	17637	3
18	24 2A.tif	18050	4
19	24 2A.tif	181230	4
20	24 2A.tif	316708	4
21	24 2A.tif	108202	4
22	24 2A.tif	16900	4
23	24 2A.tif	24935	4
24	24 2A.tif	210418	4
25	24 2A.tif	11997	4
26	24 2A.tif	49504	4
27	24 2A.tif	7816	4
28	24 2A.tif	16891	4
29	24 2A.tif	169960	4
		522347
	Label	Area
1	25_2A.tif	18146	0
2	25_2A.tif	35781	0
3	25_2A.tif	5111	0
4	25_2A.tif	4708	0
5	25_2A.tif	34957	0
6	25_2A.tif	3041	3
7	25_2A.tif	21616	4
8	25_2A.tif	16247	0
9	25_2A.tif	4348	0
10	25_2A.tif	10900	0
11	25_2A.tif	10206	3
12	25_2A.tif	16852	0
13	25_2A.tif	7461	0
14	25_2A.tif	17462	0
15	25_2A.tif	4834	0
16	25_2A.tif	5293	0
17	25_2A.tif	9419	0
18	25_2A.tif	12236	3
19	25_2A.tif	10266	4
20	25_2A.tif	37368	4
21	25_2A.tif	5148	0
22	25_2A.tif	42579	0
23	25_2A.tif	14688	3
24	25_2A.tif	34779	4
		76689.2
	Label	Area
1	27 2A.tif	1817	0
2	27 2A.tif	5109	0
3	27 2A.tif	5369	0
		2459
	Label	Area
1	28 2A.tif	19365	0
2	28 2A.tif	31936	0
3	28 2A.tif	23891	3
4	28 2A.tif	37213	0
5	28 2A.tif	63669	0
6	28 2A.tif	965	0
7	28 2A.tif	4943	0
8	28 2A.tif	2322	0
9	28 2A.tif	1234	1
10	28 2A.tif	1150	2
11	28 2A.tif	29031	3
12	28 2A.tif	33663	0
13	28 2A.tif	19555	0
14	28 2A.tif	34193	0
15	28 2A.tif	24895	0
16	28 2A.tif	7799	0
17	28 2A.tif	2186	2
18	28 2A.tif	24106	3
19	28 2A.tif	61093	0
20	28 2A.tif	35807	0
21	28 2A.tif	15595	3
22	28 2A.tif	39342	0
23	28 2A.tif	4344	0
24	28 2A.tif	8707	0
25	28 2A.tif	36901	0
26	28 2A.tif	10546	3
		114890
	Label	Area
1	29 2A.tif	37773	0
2	29 2A.tif	3369	0
3	29 2A.tif	4797	0
4	29 2A.tif	2971	0
5	29 2A.tif	11308	0
6	29 2A.tif	16309	0
7	29 2A.tif	10989	1
8	29 2A.tif	14343	2
9	29 2A.tif	56107	3
10	29 2A.tif	10425	4
11	29 2A.tif	4212	4
12	29 2A.tif	4429	0
13	29 2A.tif	53640	0
14	29 2A.tif	21472	0
15	29 2A.tif	44642	0
16	29 2A.tif	11609	1
17	29 2A.tif	6297	2
18	29 2A.tif	53683	3
19	29 2A.tif	2455	4
20	29 2A.tif	5578	0
21	29 2A.tif	52496	0
22	29 2A.tif	3183	0
23	29 2A.tif	70268	0
24	29 2A.tif	17979	1
25	29 2A.tif	11349	2
26	29 2A.tif	46361	3
27	29 2A.tif	4765	0
28	29 2A.tif	47678	0
29	29 2A.tif	19270	0
30	29 2A.tif	10134	0
31	29 2A.tif	20038	1
32	29 2A.tif	10337	2
33	29 2A.tif	22226	3
34	29 2A.tif	884	3
35	29 2A.tif	37821	0
36	29 2A.tif	19045	1
37	29 2A.tif	11398	2
38	29 2A.tif	22703	3
		160869
	Label	Area
1	30 2A.tif	46466	0
2	30 2A.tif	58891	1
3	30 2A.tif	28591	3
4	30 2A.tif	76246	4
5	30 2A.tif	9074	0
6	30 2A.tif	23847	0
7	30 2A.tif	56870	1
8	30 2A.tif	1957	2
9	30 2A.tif	30495	3
10	30 2A.tif	70721	4
11	30 2A.tif	2103	4
12	30 2A.tif	25830	0
13	30 2A.tif	60047	1
14	30 2A.tif	2375	2
15	30 2A.tif	23436	3
16	30 2A.tif	72496	4
17	30 2A.tif	21873	0
18	30 2A.tif	52446	1
19	30 2A.tif	3360	2
20	30 2A.tif	18953	3
21	30 2A.tif	10219	4
22	30 2A.tif	16666	4
23	30 2A.tif	26884	0
24	30 2A.tif	51877	1
25	30 2A.tif	1254	2
26	30 2A.tif	22480	3
27	30 2A.tif	62054	4
28	30 2A.tif	2775	4
		176057
	Label	Area
1	31 2A.tif	96510	0
2	31 2A.tif	41153	0
3	31 2A.tif	136449	4
4	31 2A.tif	17796	1
5	31 2A.tif	17508	2
6	31 2A.tif	103895	3
7	31 2A.tif	48438	0
8	31 2A.tif	25837	0
9	31 2A.tif	24352	1
10	31 2A.tif	16439	2
11	31 2A.tif	104751	3
12	31 2A.tif	115007	4
13	31 2A.tif	30835	0
14	31 2A.tif	23538	1
15	31 2A.tif	20509	2
16	31 2A.tif	117127	3
17	31 2A.tif	95925	4
18	31 2A.tif	25332	0
19	31 2A.tif	23497	1
20	31 2A.tif	41996	2
21	31 2A.tif	116516	3
22	31 2A.tif	22381	4
23	31 2A.tif	48438	4
24	31 2A.tif	9467	0
25	31 2A.tif	13301	1
26	31 2A.tif	42003	2
27	31 2A.tif	119731	3
28	31 2A.tif	14409	4
		302628
	Label	Area
1	32 3A.tif	795	0
2	32 3A.tif	13629	0
3	32 3A.tif	1688	0
4	32 3A.tif	1328	2
5	32 3A.tif	31596	3
6	32 3A.tif	112445	4
7	32 3A.tif	16039	0
8	32 3A.tif	2873	0
9	32 3A.tif	2830	0
10	32 3A.tif	27146	3
11	32 3A.tif	80039	4
12	32 3A.tif	18294	0
13	32 3A.tif	2889	0
14	32 3A.tif	21825	3
15	32 3A.tif	2105	4
16	32 3A.tif	57014	4
17	32 3A.tif	18820	0
18	32 3A.tif	6061	0
19	32 3A.tif	1959	2
20	32 3A.tif	14708	3
21	32 3A.tif	11452	4
22	32 3A.tif	37047	4
23	32 3A.tif	23883	0
24	32 3A.tif	1668	2
25	32 3A.tif	32017	3
26	32 3A.tif	62686	4
		120567
	Label	Area
1	33 2A.tif	46022	0
2	33 2A.tif	17478	1
3	33 2A.tif	3582	2
4	33 2A.tif	16785	3
5	33 2A.tif	2465	4
6	33 2A.tif	57147	4
7	33 2A.tif	20718	0
8	33 2A.tif	6861	0
9	33 2A.tif	15975	1
10	33 2A.tif	1587	2
11	33 2A.tif	15548	3
12	33 2A.tif	49450	4
13	33 2A.tif	12595	4
14	33 2A.tif	41611	0
15	33 2A.tif	22809	1
16	33 2A.tif	7785	3
17	33 2A.tif	40750	4
18	33 2A.tif	29216	4
19	33 2A.tif	21222	0
20	33 2A.tif	2480	0
21	33 2A.tif	10544	0
22	33 2A.tif	22518	2
23	33 2A.tif	8693	3
24	33 2A.tif	8263	4
25	33 2A.tif	3706	4
26	33 2A.tif	19082	4
27	33 2A.tif	41485	4
28	33 2A.tif	2798	0
29	33 2A.tif	9829	0
30	33 2A.tif	21943	1
31	33 2A.tif	8865	3
32	33 2A.tif	7073	4
33	33 2A.tif	25865	4
34	33 2A.tif	1624	4
35	33 2A.tif	45791	4
		134033

## Sheet: sirius red
Sirius Red Quantification AC1 arches
45012
Sample	GT	Lesion size (px)	Sirius red area (px)	Sirius Red + Area (%)
14	Control	48014	12917	0.269026
14	Control	35814	2128	0.0594181
14	Control	39156	1291	0.0329707
15-2	Control	28678	2442	0.0851524
15-2	Control	30168	946	0.0313577
15-2	Control	13793	650	0.0471254
25	Control	12827	475	0.0370313
25	Control	18860	794	0.0420997
25	Control	8186	271	0.0331053
25	Control	15056	912	0.0605739
25-2	Control	53552	1354	0.0252838
28	Control	13428	82	0.00610664
28-2	Control	17216	958	0.0556459
29	Control	75783	33386	0.440547
28-2	Control	46155	11417	0.247362
29	Control	43269	12654	0.29245
29	Control	91140	37611	0.412673
29	Control	76610	33736	0.44036
32	Control	52504	2550	0.0485677
11	Cre	102521	58903	0.574546
11	Cre	103146	71835	0.69644
22-3	Cre	47316	24798	0.524093
22-3	Cre	9551	2652	0.277667
22-3	Cre	29135	14453	0.49607
12	Cre	56589	39341	0.695206
22-1	Cre	146416	97805	0.667994
22-1	Cre	144816	108410	0.748605
22-1	Cre	206938	147710	0.713789
23	Cre	11552	5291	0.458016
23	Cre	31886	16432	0.515336
23	Cre	10293	6765	0.657243
23	Cre	18791	4449	0.236762
23	Cre	105678	40030	0.378792
23	Cre	40078	20843	0.520061
23	Cre	53514	33507	0.626135
23	Cre	48973	16236	0.33153
23	Cre	33987	19542	0.574985

## Sheet: PLIN2 cKO
PLIN2 Quantification AC1 arches
2023-11-16	Mica
Mouse	GT	Lesion size (px)	PLIN2 red area (px)	Black Area (px)	PLIN2 + Area (%)
14	Control	86364	31877	30769	0.573379				0.509257	0.142343
14-2	Control	89702	43185	29275	0.714664				0.169948	0.0783431
28	Control	62599	17727	15532	0.376633
30	Control	52404	13380	17047	0.378426
30-2	Control	59308	16043	27425	0.503184
4c	Cre	69761	5639	21598	0.117082
4c-2	Cre	71559	8055	12640	0.136713
20c	Cre	119808	9046	58488	0.147521
20c-2	Cre	60843	3953	34198	0.148358
33c	Cre	115586	11857	32002	0.141857
33c-2	Cre	61816	11563	26580	0.328159

## Sheet: 18wk SR
Controls				cKO
	SR (% of lesion area)					SR (% of lesion area)
1	1.6			c11		47.7
1	3.9			c11		36.9
1	38.5			c11		52.4
1	2			c11		43.9
1	0			c11		63.2
1	5.9			c11		34.7
4	32.1			c11		75.8
4	24.1			c11		28.8
4	7.6			c11		62.8
4	7.4			c11		56.5
4	1.2			c11		45.9
4	35.7			c11		62.9
5	1.8			c13		4.6
5	43			c13		44.4
5	38.1			c13		46.3
5	17.2			c13		50.1
6	20.2			c13		55.7
6	1.2			c3		46.3
6	8.7			c3		1.3
6	0.8			c7		66.8
8	36.1			c7		49.8
8	31			c7		35.5
8	1.8			c7		42.1
8	38.4			c7		42.2
8	32.9			c7		45.8
8	21.3			c7		22.4
8	28.3			c7		47.1
8	38.6			c7		17.1
8	37.5			c7		22.1
10	2.7			c9		63.2
10	31.5			c9		62.4
10	36.2			c9		56.7
10	42			c9		50
10	28.1			c9		11.2
10	38.4
10	36.5
10	25.7
12	51.2
12	48.4
12	33.9
12	48.5
12	36.8
12	6.4
12	30
12	31.7
