# Supplementary material for: PRDM16 regulates smooth muscle cell identity and atherosclerotic plaque composition
Source: Nat Cardiovasc Res. 2025 Oct 17;4(11):1573–88. doi: 10.1038/s44161-025-00737-8 (PMC12611775; doi:10.1038/s44161-025-00737-8)
Supplement: Supplementary file 6 — Statistical source data for Fig. 4. [file 44161_2025_737_MOESM6_ESM.xlsx]

## Sheet: Lesion Area
Controls	Lesion area (px)		iKO	Lesion area (px)
1	77611.2		4	186047
2	98356.2		5	71988
3	93193.2		8	22020
6	127192		9	135872
7	153806		10	209612
11	68861.2		14	39657
12	132887		15	62043
13	52722.8		19	61620.5
16	17887.5		20	210957
17	78641.8		23	16758.5
18	103393		24	18711
21	13063
22	116165
Controls	Lesion area (um)		iKO	Lesion area (um)
1	258678		4c	620094
2	327821		5c	239936
3	310613		8c	73392.7
6	423932		9c	452860
7	512634		10c	698637
11	229515		14c	132177
12	442912		15c	206789
13	175725		19c	205381
16	59619		20c	703120
17	262113		23c	55856.1
18	344609		24c	62363.8
21	43539
22	387178

## Sheet: SR
Sirius Red Quantification AC2 arches
45012
Sample	GT	Lesion size (px)	Sirius red area (px)	Sirius Red + Area (%)
	Control	92038	11015	0.119679
	Control	36485	1470	0.0402905
	Control	76351	1044	0.0136737
	Control	54776	6586	0.120235
	Control	48642	4594	0.0944451
	Control	59846	4507	0.07531
	Control	57331	648	0.0113028
	Control	36741	2255	0.0613756
	Control	62358	468	0.00750505
	Control	99539	2261	0.0227147
	Control	40649	758	0.0186474
	Control	74456	2735	0.0367331
	Control	24906	203	0.00815065
	Cre	43091	314	0.0072869
	Cre	27679	965	0.034864
	Cre	30886	1297	0.0419931
	Cre	134496	38514	0.286358
	Cre	72195	4741	0.0656694
	Cre	58406	29472	0.504606
	Cre	77872	23269	0.298811
	Cre	31895	7415	0.232482
	Cre	94494	25880	0.27388
	Cre	103094	26214	0.254273
	Cre	42597	14196	0.333263
	Cre	32899	3151	0.095778
	Cre	102104	9129	0.0894088
	Cre	52345	1308	0.0249881
	Cre	139146	31110	0.223578

## Sheet: PLIN2
PLIN2 Quantification AC2 arches
2023-04-07	Mica
GT	Lesion size (px)	PLIN2 red area (px)	Black Area (px)	PLIN2 + Area (%)
Control 1	319302	76681	146824	0.444584					0.426198	0.0612151
Control 2	130572	23194	68781	0.375362					0.218479	0.0493467
Control 3	45696	13125	17307	0.462327
Control 4	181015	34374	111279	0.492916
Control 5	927667	164043	397520	0.309429
Control 6	208154	57115	91709	0.490489
Control 7	242689	54699	113555	0.423583
Control 8	405283	104270	178521	0.459821
Control 9	682727	144819	298869	0.377272
iKO 1	208951	32575	73881	0.241171
iKO 2	506422	72736	187861	0.228327
iKO 3	189096	36824	66193	0.299618
iKO 4	359137	40892	146314	0.192141
iKO 5	887328	91305	407193	0.190165
iKO 6	386765	45240	103037	0.159448

## Sheet: Body weight
Weeks on WD	Control																Myh11 CreER+
0	22.1	22.9	26.7	23.2	25	21.6	20.7	23	23.2	20.7	21.1	21.5	25.7	21.7	27.1		18.3	21.4	23	22.1	19.2	17.7	19.9	22	19.3	20.9	20	22.6	25
2	24.7	24.9	28.3	23	26	22.1	20.3	23.2	29	24.9	22.4	21.8	26.3	23.4	28.3		20.1	20.9	25	23.1	20.5	20.5	22.2	24.8	21.3	22.5	20.7	24.7	26.5
4	28.7	28.5	30.2	25.5	30.2	27	22.5	26.3	33.5	27.6	26	24.3	29.2	26	31		23	24.9	27.6	24.2	22.2	23.5	26.4	28.3	25.3	27.2	22.8	25.8	29.2
6	30.1	34.6	35.9	30.1	37.4	27.9	23.2	29.8	36.2	29.7	28	25.9	32	28.5	34.4		25.8	29	31.5	27.3	23.7	25.5	27.2	29.9	26.2	29.1	24	28.6	33.3
8	32.2	36.8	37.4	30	37.1	28.7	24	32.3	39.2	31.1	29.6	27.1	36.3	30.6	37.1		27.8	29.7	31.7	29.4	26.8	27.7	28.2	31.6	27.8	31.2	26.4	30	34.8
10	33	38.1	38.2	33.1	40.2	30.1	26.2	34.5	40.1	32	31.3	29.8	37.1	31.2	36.5		29.5	30.5	33.8	30.9	28.5	29	28.8	31.8	28.1	33.1	27.5	30.8	36.7
12	35.3	39.9	39.7	35	43	31.5	27.9	36.8	42.4	33.2	32.2	32.4	39.5	33.9	35.9		31.2	30.4	34.2	32.8	29.8	31.8	29.4	32.8	28.8	35.6	28.1	31.5	37
