# Supplementary material for: PRDM16 regulates smooth muscle cell identity and atherosclerotic plaque composition
Source: Nat Cardiovasc Res. 2025 Oct 17;4(11):1573–88. doi: 10.1038/s44161-025-00737-8 (PMC12611775; doi:10.1038/s44161-025-00737-8)
Supplement: Supplementary file 7 — Statistical source data for Fig. 6. [file 44161_2025_737_MOESM7_ESM.xlsx]

## Sheet: Migration
hCaSMC					hCaSMC											Plotted	CRISPRa
	Lenti empty control	gap	normalised			CRISPRa EV Control					CRISPRa PRDM16						time	CRISPRa Control					CRISPRa PRDM16
0	A01f00d0_p00.TIF	0.002639	1		0	A03f01d0_p00.TIF	0.00235234	1		0	A04f00d0_p00.TIF	0.00266762	1				0	100	100	100	100	100	100	100	100	100
2	A01f00d0_p08.TIF	0.00263705	0.99926		2	A03f01d0_p08.TIF	0.00197091	0.837853		2	A04f00d0_p08.TIF	0.0025073	0.939902				2	83.8	80	89.5	87	86	94	96.3	96.2	95.5
4	A01f00d0_p16.TIF	0.00238488	0.903707		4	A03f01d0_p16.TIF	0.00145937	0.62039		4	A04f00d0_p16.TIF	0.00215424	0.807551				4	62	60.1	75	68.3	72.6	80.8	88.8	84.3	85
6	A01f00d0_p24.TIF	0.00225038	0.852741		6	A03f01d0_p24.TIF	0.000954187	0.405634		6	A04f00d0_p24.TIF	0.00180551	0.676825				6	40.6	34.3	60.3	49.2	61.7	67.7	73.3	70.1	68.4
8	A01f00d0_p32.TIF	0.00194648	0.737581		8	A03f01d0_p32.TIF	0.000494595	0.210257		8	A04f00d0_p32.TIF	0.00144314	0.540984				8	21	13.4	40.6	30.6	39.2	54.1	59.6	58.4	56.7
10	A01f00d0_p40.TIF	0.00173288	0.656641		10	A03f01d0_p40.TIF	0.000136166	0.0578854		10	A04f00d0_p40.TIF	0.00100789	0.377825				10	5.8	2.6	17	16.4	20.1	37.8	40.9	41.5	35.4
12	A01f00d0_p48.TIF	0.00118325	0.448369		12	A03f01d0_p48.TIF	2.2605e-05	0.0096096		12	A04f00d0_p48.TIF	0.000481221	0.180393				12	1	0.2	5.2	2.8	12.2	18	24.4	25.5	15.6
14	A01f00d0_p56.TIF	0.000796166	0.301692
16	A01f00d0_p64.TIF	0.000446107	0.169044
					0	A03f00d0_p00.TIF	0.00229966	1		0	C04f00d0_p00.TIF	0.00270544	1
0	A01f01d0_p00.TIF	0.00237296	1		2	A03f00d0_p08.TIF	0.00184051	0.800341		2	C04f00d0_p08.TIF	0.00260597	0.963233
2	A01f01d0_p08.TIF	0.00237949	1.00275		4	A03f00d0_p16.TIF	0.00138323	0.601493		4	C04f00d0_p16.TIF	0.00240113	0.887518
4	A01f01d0_p16.TIF	0.00221913	0.935173		6	A03f00d0_p24.TIF	0.000789848	0.343463		6	C04f00d0_p24.TIF	0.0019819	0.732562
6	A01f01d0_p24.TIF	0.00173603	0.731589		8	A03f00d0_p32.TIF	0.000308067	0.133962		8	C04f00d0_p32.TIF	0.00161324	0.596295			Plotted	Lenti
8	A01f01d0_p32.TIF	0.00131705	0.555024		10	A03f00d0_p40.TIF	6.0589e-05	0.026347		10	C04f00d0_p40.TIF	0.00110664	0.409041
10	A01f01d0_p40.TIF	0.000764228	0.322056		12	A03f00d0_p48.TIF	3.937e-06	0.00171199		12	C04f00d0_p48.TIF	0.000659072	0.24361				time	Lenti Control					Lenti Prdm16
12	A01f01d0_p48.TIF	0.000690071	0.290806														0	100	100	100	100	100	100	100	100	100	100		% of wound closed
14	A01f01d0_p56.TIF	0.000474812	0.200092														2	99.9	100.3	96.4	98.3	99.8	99.5	98.4	100	100.8	98.9
16	A01f01d0_p64.TIF	0.000249405	0.105103		0	C03f00d0_p00.TIF	0.00266732	1		0	B04f01d0_p00.TIF	0.00324394	1				4	90.4	93.5	85.7	88.8	88.1	89.8	91.9	94.7	100.9	96.6
					2	C03f00d0_p08.TIF	0.00238732	0.895026		2	B04f01d0_p08.TIF	0.00312167	0.962306				6	85.3	73.2	72.1	62.7	68.9	80.5	83.1	88.9	96.1	92.7
0	A01f02d0_p00.TIF	0.00194593	1		4	C03f00d0_p16.TIF	0.00200059	0.750037		4	B04f01d0_p16.TIF	0.0027343	0.842894				8	73.8	55.5	49.1	49.4	56.4	67.1	71	75.1	93.8	94
2	A01f02d0_p08.TIF	0.00187627	0.964199		6	C03f00d0_p24.TIF	0.00160843	0.603015		6	B04f01d0_p24.TIF	0.00227256	0.700556				10	65.7	32.2	34.2	31.3	38.6	57.5	64	63.1	90.5	88.6
4	A01f02d0_p16.TIF	0.0016673	0.856812		8	C03f00d0_p32.TIF	0.00108176	0.405562		8	B04f01d0_p32.TIF	0.00189589	0.584439				12	44.8	29.1	18.8	18.6	26	43.4	55.9	45.9	81.6	82.2
6	A01f02d0_p24.TIF	0.00140357	0.721286		10	C03f00d0_p40.TIF	0.000453249	0.169927		10	B04f01d0_p40.TIF	0.00134471	0.414529				14	30.2	20	13.7	12.1	15.3	35.2	42.9	45.5	79.1	80.2
8	A01f02d0_p32.TIF	0.000956146	0.491356		12	C03f00d0_p48.TIF	0.000138385	0.0518817		12	B04f01d0_p48.TIF	0.000827994	0.255243				16	16.9	10.5	9.5	6.8	6.1	31.3	33.7	32.2	65.3	67.1
10	A01f02d0_p40.TIF	0.000665953	0.342228
12	A01f02d0_p48.TIF	0.000366185	0.18818
14	A01f02d0_p56.TIF	0.000267561	0.137498		0	D03f00d0_p00.TIF	0.00243961	1		0	D04f01d0_p00.TIF	0.0036933	1
16	A01f02d0_p64.TIF	0.000184078	0.0945963		2	D03f00d0_p08.TIF	0.0021233	0.870345		2	D04f01d0_p08.TIF	0.00352612	0.954736
					4	D03f00d0_p16.TIF	0.00166594	0.682871		4	D04f01d0_p16.TIF	0.00314002	0.850195
0	A01f03d0_p00.TIF	0.00182708	1		6	D03f00d0_p24.TIF	0.00120044	0.492061		6	D04f01d0_p24.TIF	0.00252552	0.683812
2	A01f03d0_p08.TIF	0.00179688	0.98347		8	D03f00d0_p32.TIF	0.000747219	0.306286		8	D04f01d0_p32.TIF	0.00209349	0.566835
4	A01f03d0_p16.TIF	0.00162225	0.887891		10	D03f00d0_p40.TIF	0.000400151	0.164022		10	D04f01d0_p40.TIF	0.00130878	0.354366
6	A01f03d0_p24.TIF	0.00114619	0.627335		12	D03f00d0_p48.TIF	6.7856e-05	0.0278142		12	D04f01d0_p48.TIF	0.000577316	0.156315
8	A01f03d0_p32.TIF	0.00090318	0.49433
10	A01f03d0_p40.TIF	0.000572583	0.313387
12	A01f03d0_p48.TIF	0.000340256	0.186229
14	A01f03d0_p56.TIF	0.00022188	0.12144
16	A01f03d0_p64.TIF	0.000124465	0.0681224
0	A01f04d0_p00.TIF	0.00209334	1
2	A01f04d0_p08.TIF	0.00208831	0.997597
4	A01f04d0_p16.TIF	0.00184413	0.880954
6	A01f04d0_p24.TIF	0.00144168	0.688699
8	A01f04d0_p32.TIF	0.00117983	0.563611
10	A01f04d0_p40.TIF	0.000807734	0.38586
12	A01f04d0_p48.TIF	0.000544736	0.260224
14	A01f04d0_p56.TIF	0.000320062	0.152896
16	A01f04d0_p64.TIF	0.000128589	0.0614278
	Lenti HA-mPrdm16 overexpression
0	A01f05d0_p00.TIF	0.00269052	1
2	A01f05d0_p08.TIF	0.00267687	0.994928
4	A01f05d0_p16.TIF	0.00241562	0.897829
6	A01f05d0_p24.TIF	0.00216703	0.805432
8	A01f05d0_p32.TIF	0.00180424	0.670592
10	A01f05d0_p40.TIF	0.00154791	0.575319
12	A01f05d0_p48.TIF	0.00116673	0.433644
14	A01f05d0_p56.TIF	0.000946795	0.351901
16	A01f05d0_p64.TIF	0.000841461	0.312751
0	A01f06d0_p00.TIF	0.00219646	1
2	A01f06d0_p08.TIF	0.00216071	0.983724
4	A01f06d0_p16.TIF	0.00201885	0.91914
6	A01f06d0_p24.TIF	0.00182421	0.830521
8	A01f06d0_p32.TIF	0.00155882	0.709696
10	A01f06d0_p40.TIF	0.0014059	0.640073
12	A01f06d0_p48.TIF	0.00122826	0.559198
14	A01f06d0_p56.TIF	0.000941243	0.428527
16	A01f06d0_p64.TIF	0.000740884	0.337308
0	A01f07d0_p00.TIF	0.00228563	1
2	A01f07d0_p08.TIF	0.00228622	1.00026
4	A01f07d0_p16.TIF	0.00216404	0.946805
6	A01f07d0_p24.TIF	0.00203086	0.888534
8	A01f07d0_p32.TIF	0.00171718	0.751293
10	A01f07d0_p40.TIF	0.00144294	0.63131
12	A01f07d0_p48.TIF	0.00104961	0.459222
14	A01f07d0_p56.TIF	0.00103929	0.454708
16	A01f07d0_p64.TIF	0.000736512	0.322236
0	A01f10d0_p00.TIF	0.0028144	1
2	A01f10d0_p08.TIF	0.0028364	1.00782
4	A01f10d0_p16.TIF	0.0028399	1.00906
6	A01f10d0_p24.TIF	0.00270575	0.961395
8	A01f10d0_p32.TIF	0.0026404	0.938176
10	A01f10d0_p40.TIF	0.00254644	0.904789
12	A01f10d0_p48.TIF	0.00229778	0.816438
14	A01f10d0_p56.TIF	0.00222743	0.791441
16	A01f10d0_p64.TIF	0.00183916	0.653483
1	A01f14d0_p00.TIF	0.0027878	1
2	A01f14d0_p08.TIF	0.0027577	0.989203
3	A01f14d0_p16.TIF	0.00269439	0.96649
4	A01f14d0_p24.TIF	0.00258566	0.927491
5	A01f14d0_p32.TIF	0.00262073	0.94007
6	A01f14d0_p40.TIF	0.00246998	0.885994
7	A01f14d0_p48.TIF	0.00229201	0.822154
8	A01f14d0_p56.TIF	0.00223668	0.802307
9	A01f14d0_p64.TIF	0.00187071	0.671032

## Sheet: Proliferation
			Normalized
CRISPRa Control	CRISPRa PRDM16		CRISPRa Control	CRISPRa PRDM16
0.228	0.197		1.15006	0.993695
0.21	0.199		1.05927	1.00378
0.195	0.213		0.983607	0.837327
0.189	0.166		0.953342	0.87768
0.207	0.174		1.04414	0.943253
0.184	0.187		0.928121	0.882724
0.223	0.175		1.12484	0.96343
0.195	0.191		0.983607	0.812106
0.179	0.161		0.9029	0.807062
0.176	0.16		1.00378	0.822194
0.199	0.163		0.978562	0.796974
0.194	0.158
			Normalized
Lenti empty	Lenti Prdm16		Lenti empty	Lenti Prdm16
0.25	0.082		1.04532	0.217003
0.395	0.088		1.02944	0.232881
0.389	0.088		1.12206	0.232881
0.424	0.065		1.03738	0.172015
0.392	0.085		1.06914	0.224942
0.404	0.092		1.03473	0.243467
0.391	0.075		1.00033	0.198478
0.378	0.065			0.172015

## Sheet: qPCRs
Fig. 6c
		CRISPRa Control									CRISPRa PRDM16
COL5A1		1.2	1.12	1.1	0.92	0.73						1.64	1.93	1.55	1.93
COL16A1		1.18	1.11	1.11	0.66	1.03					0.78	0.6	0.6	0.56	0.64
FN1		1.05	1.05	1.2	0.6	1.27					1.24	0.56	0.77	0.7	0.84
TNFRSF11B		0.97	0.73	1.2	1.11	1.06					0.12	0.05	0.08	0.08	0.07
STARD13		1.39	0.71	0.93	1.13	0.97	0.99				0.59	0.57	0.49	0.36	0.38	0.4
TMEM119		1.24	0.96	0.85	1.23	1.05	0.77				0.94	0.89	0.76	0.84	0.69	0.89
ANKRD1		0.43		0.86	1.18	0.93	1.31	0.88	0.92	0.85	0.28	0.3	0.45	0.57	0.72	0.61	0.6	0.48	0.66
Fig. 6f
		Lenti empty						Lenti Prdm16
COL5A1		1.12	0.88	1.01	0.95			0.83	0.51	0.58	0.54
COL14A1		1.15	0.95	0.92	0.76			0.18	0.18	0.18	0.13
FN1		1.33	0.89	0.84	0.8			0.61	0.58	0.57	0.56
TNFRSF11B		1.11	0.84	1.07	0.86			0.19	0.16	0.16	0.15
STARD13		1.25	0.76	1.06	0.94			0.85	0.78	0.73	0.77
TMEM119		1.22	0.92	0.89	0.8			0.17	0.11	0.11	0.1
ANKRD1		1.06	1.05	0.9	0.62	0.88	0.92	0.74	0.75	0.49	0.76	0.6	0.48
Fig 6g
Col6a3						Col5a1						Col1a1						Col3a1						Tgfb1						Runx1
C Control	C TGFß	C TGFß+SB	P Control	P TGFß	P TGFß+SB	C Control	C TGFß	C TGFß+SB	P Control	P TGFß	P TGFß+SB	C Control	C TGFß	C TGFß+SB	P Control	P TGFß	P TGFß+SB	C Control	C TGFß	C TGFß+SB	P Control	P TGFß	P TGFß+SB	C Control	C TGFß	C TGFß+SB	P Control	P TGFß	P TGFß+SB	C Control	C TGFß	C TGFß+SB	P Control	P TGFß	P TGFß+SB
0.647719	2.45998	1.57644	0.925469	1.21084	1.25715	1.1377	3.07598	1.3601	1.50552	1.15536	1.28065	0.806046	4.72099	1.76276	1.24549	2.51683	1.53435	1.00728	2.11174	0.805225	1.11259	1.67313	0.818597	1.00878	3.39312	1.16962	1.33599	0.732433	0.950913	0.91	14.89	0.69	0.5	2.79	0.31
1.1086	3.78782	1.63118	1.24527	1.36757	1.42594	1.01412	2.9157	1.45797	0.770766	1.84315	1.47678	1.01185	4.25754	2.06558	0.898745	2.92258	1.64152	1.09133	1.94191	1.1079	0.957212	1.49895	0.8481	1.09407	2.60034	1.07651	0.968004	0.961572	0.652236	1.1	14.78	0.67	0.48	2.79	0.35
1.39264	3.25749	1.50663	0.86771	1.07607	1.1304	0.866733	3.04905	1.35285	0.861772	2.16405	1.37174	1.2261	5.19442	1.32507	0.893356	1.64834	1.13772	0.909691	1.23165	1.01318	0.938978	1.74137	0.807707	0.906059	3.39232	1.08184	0.773251	1.16865	0.553992	1	9.77	0.6	0.52	2.87	0.34
0.891165	2.38993	0.800606	0.961999	0.743527	0.44105	1.1032	3.29037	1.24831	1.10695	2.20323	1.38691	0.771726	3.76591	1.06964	0.999115	1.83112	1.09178	0.9932	1.69566	0.928542	1.0519	0.693121	0.392545	1.02436	3.79222	0.913145	1.02524	1.23318	0.987588
1.09456	2.36574	1.13736	1.27016	0.678841	0.369555	0.981111	3.10702	1.15221	1.00059	2.08688	1.54738	1.2374	3.76492	1.1662	1.06375	1.76945	1.25413	0.968514	1.73623	1.18762	1.1605	0.815073	0.392407	1.02268	3.44496	0.933627	1.03452	1.08816	1.1183
1.02519	2.56346	0.864195	0.818405	0.916707	1.06254	0.923904	2.11694	1.12843	0.90285	1.99369	1.1823	1.0472	2.48632	1.23378	0.940901	1.75442	1.00886	1.03958	1.94896	0.985538	0.819179	0.834848	0.96922	0.954566	2.48526	0.869996	0.942835	1.2299	1.16457
0.790395	3.65195	0.838741	0.91115	0.626187	1.46156	0.943333	2.29796	0.656774	0.727469	1.85441	1.43556	0.991358	2.84773	0.704665	1.02128	1.51321	1.16195	1.03153	1.25822	1.04433	1.04154	1.8717	1.18233	1.12111	5.11366	0.904968	0.829898	1.41249	1.42263
1.29845	2.24052	0.440204	0.655583	0.662089	0.778591	0.864718	2.78549	0.493564	0.786137	1.39924	1.08935	1.03526	2.24952	0.768741	0.832235	1.14482	0.537211	1.02819	0.960317	0.703538	0.8859	0.881362	0.548975	0.953946	4.26545	1.03154	0.705474	0.958576	0.157974
0.974388	2.77355	0.796536	1.6741	0.403239	1.43133	1.22592	2.39994	0.71652	1.74859		1.66904	0.974357	2.80683	0.581349	0.858896	0.845432	0.281556	0.942855	0.747938	0.486975		0.316879	0.475418	0.935034	4.87453	0.804317	0.644449	0.804122	0.019806
1.10123	3.20525	0.963697	1.05852	0.72425	1.74064
0.873803	4.52918	0.850412	0.857471	0.827044	1.93493
1.03922	3.19905	0.818394	1.10175	0.89925	1.54705
