# Supplementary material for: PRDM16 regulates smooth muscle cell identity and atherosclerotic plaque composition
Source: Nat Cardiovasc Res. 2025 Oct 17;4(11):1573–88. doi: 10.1038/s44161-025-00737-8 (PMC12611775; doi:10.1038/s44161-025-00737-8)
Supplement: Supplementary file 8 — Statistical source data for Extended Data Fig. 3. [file 44161_2025_737_MOESM8_ESM.xlsx]

## Sheet: Lesion quant
																	0	arch
																	1	first branch
																	2	second branch
Control	Label	Area					Label	Area									3	third branch
1	16 2A.tif	104900	0			1	AC1-2A Stitched.tif	28957	4								4	dsAo after arch
2	16 2A.tif	8769	3			2	AC1-2A Stitched.tif	88828	4
3	16 2A.tif	2654	3			3	AC1-2A Stitched.tif	10232	0
4	16 2A.tif	9238	0			4	AC1-2A Stitched.tif	3580	0
5	16 2A.tif	137086	0			5	AC1-2A Stitched.tif	2713	0
6	16 2A.tif	7472	3			6	AC1-2A Stitched.tif	2100	3
7	16 2A.tif	2641	3			7	AC1-2A Stitched.tif	2771	3
8	16 2A.tif	14719	0			8	AC1-2A Stitched.tif	96671	4
9	16 2A.tif	128861	0			9	AC1-2A Stitched.tif	5747	0
10	16 2A.tif	3765	3			10	AC1-2A Stitched.tif	6557	3
11	16 2A.tif	2425	3			11	AC1-2A Stitched.tif	39685	4
12	16 2A.tif	5411	0			12	AC1-2A Stitched.tif	46519	4
13	16 2A.tif	2747	0			13	AC1-2A Stitched.tif	7035	3
14	16 2A.tif	3582	0					68279
15	16 2A.tif	117904	0
17	16 2A.tif	4003	2
18	16 2A.tif	1389	3				Label	Area		div/4
19	16 2A.tif	1812	4			1	AC1-4A Stitched.tif	4028	4
20	16 2A.tif	4124	0			2	AC1-4A Stitched.tif	13263	4
21	16 2A.tif	7553	0			3	AC1-4A Stitched.tif	107263	4
22	16 2A.tif	102828	0			4	AC1-4A Stitched.tif	6946	0
23	16 2A.tif	1509	0			5	AC1-4A Stitched.tif	32105	0
24	16 2A.tif	11546	2			6	AC1-4A Stitched.tif	183753	4
25	16 2A.tif	1403	3			7	AC1-4A Stitched.tif	2238	1
26	16 2A.tif	5788	4			8	AC1-4A Stitched.tif	5311	0
27	16 2A.tif	10661	4			9	AC1-4A Stitched.tif	61081	4
	SUM/5	140958				10	AC1-4A Stitched.tif	47000	4
								115747
	Label	Area
1	17_2A.tif	35618	0
2	17_2A.tif	11111	0				Label	Area
3	17_2A.tif	7908	0			1	AC1-7A Stitched.tif	99757	4	hard, div/3
4	17_2A.tif	2188	3			2	AC1-7A Stitched.tif	8909	2
5	17_2A.tif	7118	4			3	AC1-7A Stitched.tif	3066	3
6	17_2A.tif	7594	4			4	AC1-7A Stitched.tif	8607	3
7	17_2A.tif	6689	0			5	AC1-7A Stitched.tif	4316	0
8	17_2A.tif	5771	0			6	AC1-7A Stitched.tif	9966	2
9	17_2A.tif	11345	0			7	AC1-7A Stitched.tif	9833	0
10	17_2A.tif	10061	0			8	AC1-7A Stitched.tif	4748	3
11	17_2A.tif	6329	0			9	AC1-7A Stitched.tif	1504	3
12	17_2A.tif	3170	3			10	AC1-7A Stitched.tif	8549	4
13	17_2A.tif	3403	4			11	AC1-7A Stitched.tif	6434	2
14	17_2A.tif	4825	0			12	AC1-7A Stitched.tif	24636	3
15	17_2A.tif	31505	0					190325
16	17_2A.tif	3877	0
17	17_2A.tif	5274	0
18	17_2A.tif	3899	3				Label	Area
19	17_2A.tif	1320	4			1	AC1-9A2 Stitched.tif	2431	0
20	17_2A.tif	1724	4			2	AC1-9A2 Stitched.tif	4099	0
21	17_2A.tif	6807	0			3	AC1-9A2 Stitched.tif	2862	2
22	17_2A.tif	4459	0			4	AC1-9A2 Stitched.tif	35556	4
23	17_2A.tif	21086	0			5	AC1-9A2 Stitched.tif	4943	0
24	17_2A.tif	6332	3			6	AC1-9A2 Stitched.tif	7824	0
25	17_2A.tif	556	4			7	AC1-9A2 Stitched.tif	6974	2
26	17_2A.tif	1927	0			8	AC1-9A2 Stitched.tif	12432	3
27	17_2A.tif	19779	0			9	AC1-9A2 Stitched.tif	18485	4
28	17_2A.tif	4901	0			10	AC1-9A2 Stitched.tif	2613	0
29	17_2A.tif	24700	3			11	AC1-9A2 Stitched.tif	7203	0
30	17_2A.tif	1154	4			12	AC1-9A2 Stitched.tif	35560	4
31	17_2A.tif	1342	4			13	AC1-9A2 Stitched.tif	4206	0
		52754.4				14	AC1-9A2 Stitched.tif	3349	0
						15	AC1-9A2 Stitched.tif	3549	0
	Label	Area				16	AC1-9A2 Stitched.tif	5869	1
1	19 2A.tif	40514	0			17	AC1-9A2 Stitched.tif	9572	2
2	19 2A.tif	7900	1			18	AC1-9A2 Stitched.tif	11156	3
3	19 2A.tif	2610	3			19	AC1-9A2 Stitched.tif	6710	4
4	19 2A.tif	15379	4			20	AC1-9A2 Stitched.tif	2426	0
5	19 2A.tif	10669	0			21	AC1-9A2 Stitched.tif	6006	0
6	19 2A.tif	31895	0			22	AC1-9A2 Stitched.tif	4055	0
7	19 2A.tif	14625	1			23	AC1-9A2 Stitched.tif	14326	0
8	19 2A.tif	1668	2			24	AC1-9A2 Stitched.tif	4198	1
9	19 2A.tif	4979	3			25	AC1-9A2 Stitched.tif	4752	2
10	19 2A.tif	28058	4			26	AC1-9A2 Stitched.tif	15385	3
11	19 2A.tif	9310	0					47308.2
12	19 2A.tif	15365	0
13	19 2A.tif	6683	0
14	19 2A.tif	21161	1			1	AC1-10A Stitched.tif	6645	1
15	19 2A.tif	3292	2			2	AC1-10A Stitched.tif	4583	1
16	19 2A.tif	7808	3			4	AC1-10A Stitched.tif	1260	1
17	19 2A.tif	17718	4			3	AC1-10A Stitched.tif	5010	1
18	19 2A.tif	15901	0			5	AC1-10A Stitched.tif	2717	2
19	19 2A.tif	18207	0			6	AC1-10A Stitched.tif	457	2
20	19 2A.tif	14467	1			7	AC1-10A Stitched.tif	1692	2
21	19 2A.tif	2434	2			8	AC1-10A Stitched.tif	7296	2
22	19 2A.tif	3220	3			9	AC1-10A Stitched.tif	8340	2
23	19 2A.tif	2925	4			10	AC1-10A Stitched.tif	837	3
24	19 2A.tif	46123	0			11	AC1-10A Stitched.tif	1078	3
25	19 2A.tif	13643	0			12	AC1-10A Stitched.tif	411	3
26	19 2A.tif	10532	4			13	AC1-10A Stitched.tif	199	3
27	19 2A.tif	1662	3			14	AC1-10A Stitched.tif	6668	3
28	19 2A.tif	1116	3			15	AC1-10A Stitched.tif	2722	3
29	19 2A.tif	13533	1			16	AC1-10A Stitched.tif	1532	3
		76679.4				17	AC1-10A Stitched.tif	13010	4
						18	AC1-10A Stitched.tif	4616	5
Cre+	Label	Area		TA	~			17268.2
1	20 2A.tif	141363	4
2	20 2A.tif	9766	4
3	20 2A.tif	116968	4				Label	Area
4	20 2A.tif	66077	4			1	AC1-11A2 Stitched.tif	123706	4
5	20 2A.tif	78358	4			2	AC1-11A2 Stitched.tif	151313	4
6	20 2A.tif	3347	3			3	AC1-11A2 Stitched.tif	142751	4
7	20 2A.tif	6226	4			4	AC1-11A2 Stitched.tif	9504	3
8	20 2A.tif	118041	4			5	AC1-11A2 Stitched.tif	114181	4
9	20 2A.tif	26306	4			6	AC1-11A2 Stitched.tif	11514	3
10	20 2A.tif	22175	4			7	AC1-11A2 Stitched.tif	45650	4
11	20 2A.tif	162693	4					119724
12	20 2A.tif	132071	4
13	20 2A.tif	3591	2
14	20 2A.tif	27237	3			8	AC1-12A2 Stitched.tif	20704	4
15	20 2A.tif	11100	4			9	AC1-12A2 Stitched.tif	10390	3
16	20 2A.tif	170255	4			10	AC1-12A2 Stitched.tif	8132	3
17	20 2A.tif	244377	4			11	AC1-12A2 Stitched.tif	28507	4
18	20 2A.tif	82929	4			12	AC1-12A2 Stitched.tif	11653	0
19	20 2A.tif	4488	0			13	AC1-12A2 Stitched.tif	5926	0
20	20 2A.tif	3575	1			14	AC1-12A2 Stitched.tif	10824	0
21	20 2A.tif	5608	2			15	AC1-12A2 Stitched.tif	33826	4
22	20 2A.tif	47212	3			16	AC1-12A2 Stitched.tif	6648	0
23	20 2A.tif	20696	4			17	AC1-12A2 Stitched.tif	37045	4
24	20 2A.tif	144587	4			18	AC1-12A2 Stitched.tif	3677	4
25	20 2A.tif	38149	4			19	AC1-12A2 Stitched.tif	38215	4
26	20 2A.tif	199343	4			20	AC1-12A2 Stitched.tif	26037	4
27	20 2A.tif	97122	4					48316.8
28	20 2A.tif	2400	0
29	20 2A.tif	39368	0
30	20 2A.tif	6224	2				Label	Area
31	20 2A.tif	41049	3			1	AC1-13A2 Stitched.tif	27818	0
32	20 2A.tif	41442	4			2	AC1-13A2 Stitched.tif	18508	3
33	20 2A.tif	126248	4			3	AC1-13A2 Stitched.tif	18875	0
34	20 2A.tif	200512	4			4	AC1-13A2 Stitched.tif	26497	3
		488181				5	AC1-13A2 Stitched.tif	8090	0
						6	AC1-13A2 Stitched.tif	26178	3
						7	AC1-13A2 Stitched.tif	14867	4
	Label	Area				8	AC1-13A2 Stitched.tif	5978	0
1	22 2A.tif	26375	3			9	AC1-13A2 Stitched.tif	26833	3
2	22 2A.tif	124969	4			10	AC1-13A2 Stitched.tif	18471	4
3	22 2A.tif	7797	2			11	AC1-13A2 Stitched.tif	26614	3
4	22 2A.tif	49936	3			12	AC1-13A2 Stitched.tif	18667	4
5	22 2A.tif	259927	4			13	AC1-13A2 Stitched.tif	35349	3
6	22 2A.tif	2803	1			14	AC1-13A2 Stitched.tif	3528	4
7	22 2A.tif	10315	2					55254.6
8	22 2A.tif	79546	3
9	22 2A.tif	16890	4
10	22 2A.tif	294027	4				Label	Area
11	22 2A.tif	28397	0			1	AC1-14A2 Stitched.tif	14843	0
12	22 2A.tif	28188	0			2	AC1-14A2 Stitched.tif	25623	0
13	22 2A.tif	6951	0			3	AC1-14A2 Stitched.tif	2604	0
14	22 2A.tif	7721	1			4	AC1-14A2 Stitched.tif	41352	3
15	22 2A.tif	5499	2			5	AC1-14A2 Stitched.tif	35967	4
16	22 2A.tif	60493	3			6	AC1-14A2 Stitched.tif	4776	4
17	22 2A.tif	260698	4			8	AC1-14A2 Stitched.tif	44041	0
18	22 2A.tif	10132	0			9	AC1-14A2 Stitched.tif	40023	3
19	22 2A.tif	8028	0			10	AC1-14A2 Stitched.tif	56527	4
20	22 2A.tif	15361	0			11	AC1-14A2 Stitched.tif	3586	4
21	22 2A.tif	10618	1			12	AC1-14A2 Stitched.tif	10219	0
22	22 2A.tif	7744	2			13	AC1-14A2 Stitched.tif	20701	0
23	22 2A.tif	36076	3			14	AC1-14A2 Stitched.tif	24593	3
24	22 2A.tif	15762	4			15	AC1-14A2 Stitched.tif	15418	4
25	22 2A.tif	21521	4			16	AC1-14A2 Stitched.tif	14638	4
26	22 2A.tif	164754	4			17	AC1-14A2 Stitched.tif	7172	0
27	22 2A.tif	3122	4			18	AC1-14A2 Stitched.tif	5285	0
28	22 2A.tif	1364	4			19	AC1-14A2 Stitched.tif	4143	0
		313003				20	AC1-14A2 Stitched.tif	7505	3
						21	AC1-14A2 Stitched.tif	12300	4
	Label	Area				22	AC1-14A2 Stitched.tif	3389	3
1	23 2A.tif	62883	4			23	AC1-14A2 Stitched.tif	14087	4
2	23 2A.tif	10496	1					81758.4
3	23 2A.tif	91890	4
4	23 2A.tif	18911	4
5	23 2A.tif	24445	3				Label	Area
6	23 2A.tif	111814	4			1	AC1-15A2 Stitched.tif	23229	1
7	23 2A.tif	8923	4			2	AC1-15A2 Stitched.tif	14384	2
8	23 2A.tif	49642	4			3	AC1-15A2 Stitched.tif	3088	3
9	23 2A.tif	19680	3			4	AC1-15A2 Stitched.tif	57824	4
10	23 2A.tif	3877	0			5	AC1-15A2 Stitched.tif	5882	4
11	23 2A.tif	100516	4			6	AC1-15A2 Stitched.tif	13591	4
12	23 2A.tif	35565	4			7	AC1-15A2 Stitched.tif	17987	4
13	23 2A.tif	50369	4			8	AC1-15A2 Stitched.tif	26289	1
14	23 2A.tif	66165	4			9	AC1-15A2 Stitched.tif	18203	2
15	23 2A.tif	7380	3			10	AC1-15A2 Stitched.tif	7142	3
16	23 2A.tif	10185	0			11	AC1-15A2 Stitched.tif	159217	4
17	23 2A.tif	66508	4			12	AC1-15A2 Stitched.tif	14716	1
18	23 2A.tif	2084	4			13	AC1-15A2 Stitched.tif	19411	2
19	23 2A.tif	66626	4			14	AC1-15A2 Stitched.tif	13638	3
20	23 2A.tif	5001	4			15	AC1-15A2 Stitched.tif	132735	4
21	23 2A.tif	66220	4			17	AC1-15A2 Stitched.tif	12043	1
22	23 2A.tif	86086	4			18	AC1-15A2 Stitched.tif	22367	2
		193053				19	AC1-15A2 Stitched.tif	12246	3
						20	AC1-15A2 Stitched.tif	94423	4
								133683
	Label	Area
1	24 2A.tif	36695	1
2	24 2A.tif	19338	2				Label	Area
3	24 2A.tif	9216	3			1	AC1-1A Stitched.tif	41350	0
4	24 2A.tif	251104	4			2	AC1-1A Stitched.tif	5505	0
5	24 2A.tif	3146	3			3	AC1-1A Stitched.tif	20598	4
6	24 2A.tif	5847	4			4	AC1-1A Stitched.tif	11568	3
7	24 2A.tif	1871	4			5	AC1-1A Stitched.tif	24565	4
8	24 2A.tif	5301	4					51793
9	24 2A.tif	380901	4
10	24 2A.tif	34572	1
11	24 2A.tif	30114	2
12	24 2A.tif	5702	3
13	24 2A.tif	292489	4
14	24 2A.tif	349470	4
15	24 2A.tif	21320	1
16	24 2A.tif	14402	2
17	24 2A.tif	17637	3
18	24 2A.tif	18050	4
19	24 2A.tif	181230	4
20	24 2A.tif	316708	4
21	24 2A.tif	108202	4
22	24 2A.tif	16900	4
23	24 2A.tif	24935	4
24	24 2A.tif	210418	4
25	24 2A.tif	11997	4
26	24 2A.tif	49504	4
27	24 2A.tif	7816	4
28	24 2A.tif	16891	4
29	24 2A.tif	169960	4
		522347
	Label	Area
1	25_2A.tif	18146	0
2	25_2A.tif	35781	0
3	25_2A.tif	5111	0
4	25_2A.tif	4708	0
5	25_2A.tif	34957	0
6	25_2A.tif	3041	3
7	25_2A.tif	21616	4
8	25_2A.tif	16247	0
9	25_2A.tif	4348	0
10	25_2A.tif	10900	0
11	25_2A.tif	10206	3
12	25_2A.tif	16852	0
13	25_2A.tif	7461	0
14	25_2A.tif	17462	0
15	25_2A.tif	4834	0
16	25_2A.tif	5293	0
17	25_2A.tif	9419	0
18	25_2A.tif	12236	3
19	25_2A.tif	10266	4
20	25_2A.tif	37368	4
21	25_2A.tif	5148	0
22	25_2A.tif	42579	0
23	25_2A.tif	14688	3
24	25_2A.tif	34779	4
		76689.2
	Label	Area
1	27 2A.tif	1817	0
2	27 2A.tif	5109	0
3	27 2A.tif	5369	0
		2459
	Label	Area
1	28 2A.tif	19365	0
2	28 2A.tif	31936	0
3	28 2A.tif	23891	3
4	28 2A.tif	37213	0
5	28 2A.tif	63669	0
6	28 2A.tif	965	0
7	28 2A.tif	4943	0
8	28 2A.tif	2322	0
9	28 2A.tif	1234	1
10	28 2A.tif	1150	2
11	28 2A.tif	29031	3
12	28 2A.tif	33663	0
13	28 2A.tif	19555	0
14	28 2A.tif	34193	0
15	28 2A.tif	24895	0
16	28 2A.tif	7799	0
17	28 2A.tif	2186	2
18	28 2A.tif	24106	3
19	28 2A.tif	61093	0
20	28 2A.tif	35807	0
21	28 2A.tif	15595	3
22	28 2A.tif	39342	0
23	28 2A.tif	4344	0
24	28 2A.tif	8707	0
25	28 2A.tif	36901	0
26	28 2A.tif	10546	3
		114890
	Label	Area
1	29 2A.tif	37773	0
2	29 2A.tif	3369	0
3	29 2A.tif	4797	0
4	29 2A.tif	2971	0
5	29 2A.tif	11308	0
6	29 2A.tif	16309	0
7	29 2A.tif	10989	1
8	29 2A.tif	14343	2
9	29 2A.tif	56107	3
10	29 2A.tif	10425	4
11	29 2A.tif	4212	4
12	29 2A.tif	4429	0
13	29 2A.tif	53640	0
14	29 2A.tif	21472	0
15	29 2A.tif	44642	0
16	29 2A.tif	11609	1
17	29 2A.tif	6297	2
18	29 2A.tif	53683	3
19	29 2A.tif	2455	4
20	29 2A.tif	5578	0
21	29 2A.tif	52496	0
22	29 2A.tif	3183	0
23	29 2A.tif	70268	0
24	29 2A.tif	17979	1
25	29 2A.tif	11349	2
26	29 2A.tif	46361	3
27	29 2A.tif	4765	0
28	29 2A.tif	47678	0
29	29 2A.tif	19270	0
30	29 2A.tif	10134	0
31	29 2A.tif	20038	1
32	29 2A.tif	10337	2
33	29 2A.tif	22226	3
34	29 2A.tif	884	3
35	29 2A.tif	37821	0
36	29 2A.tif	19045	1
37	29 2A.tif	11398	2
38	29 2A.tif	22703	3
		160869
	Label	Area
1	30 2A.tif	46466	0
2	30 2A.tif	58891	1
3	30 2A.tif	28591	3
4	30 2A.tif	76246	4
5	30 2A.tif	9074	0
6	30 2A.tif	23847	0
7	30 2A.tif	56870	1
8	30 2A.tif	1957	2
9	30 2A.tif	30495	3
10	30 2A.tif	70721	4
11	30 2A.tif	2103	4
12	30 2A.tif	25830	0
13	30 2A.tif	60047	1
14	30 2A.tif	2375	2
15	30 2A.tif	23436	3
16	30 2A.tif	72496	4
17	30 2A.tif	21873	0
18	30 2A.tif	52446	1
19	30 2A.tif	3360	2
20	30 2A.tif	18953	3
21	30 2A.tif	10219	4
22	30 2A.tif	16666	4
23	30 2A.tif	26884	0
24	30 2A.tif	51877	1
25	30 2A.tif	1254	2
26	30 2A.tif	22480	3
27	30 2A.tif	62054	4
28	30 2A.tif	2775	4
		176057
	Label	Area
1	31 2A.tif	96510	0
2	31 2A.tif	41153	0
3	31 2A.tif	136449	4
4	31 2A.tif	17796	1
5	31 2A.tif	17508	2
6	31 2A.tif	103895	3
7	31 2A.tif	48438	0
8	31 2A.tif	25837	0
9	31 2A.tif	24352	1
10	31 2A.tif	16439	2
11	31 2A.tif	104751	3
12	31 2A.tif	115007	4
13	31 2A.tif	30835	0
14	31 2A.tif	23538	1
15	31 2A.tif	20509	2
16	31 2A.tif	117127	3
17	31 2A.tif	95925	4
18	31 2A.tif	25332	0
19	31 2A.tif	23497	1
20	31 2A.tif	41996	2
21	31 2A.tif	116516	3
22	31 2A.tif	22381	4
23	31 2A.tif	48438	4
24	31 2A.tif	9467	0
25	31 2A.tif	13301	1
26	31 2A.tif	42003	2
27	31 2A.tif	119731	3
28	31 2A.tif	14409	4
		302628
	Label	Area
1	32 3A.tif	795	0
2	32 3A.tif	13629	0
3	32 3A.tif	1688	0
4	32 3A.tif	1328	2
5	32 3A.tif	31596	3
6	32 3A.tif	112445	4
7	32 3A.tif	16039	0
8	32 3A.tif	2873	0
9	32 3A.tif	2830	0
10	32 3A.tif	27146	3
11	32 3A.tif	80039	4
12	32 3A.tif	18294	0
13	32 3A.tif	2889	0
14	32 3A.tif	21825	3
15	32 3A.tif	2105	4
16	32 3A.tif	57014	4
17	32 3A.tif	18820	0
18	32 3A.tif	6061	0
19	32 3A.tif	1959	2
20	32 3A.tif	14708	3
21	32 3A.tif	11452	4
22	32 3A.tif	37047	4
23	32 3A.tif	23883	0
24	32 3A.tif	1668	2
25	32 3A.tif	32017	3
26	32 3A.tif	62686	4
		120567
	Label	Area
1	33 2A.tif	46022	0
2	33 2A.tif	17478	1
3	33 2A.tif	3582	2
4	33 2A.tif	16785	3
5	33 2A.tif	2465	4
6	33 2A.tif	57147	4
7	33 2A.tif	20718	0
8	33 2A.tif	6861	0
9	33 2A.tif	15975	1
10	33 2A.tif	1587	2
11	33 2A.tif	15548	3
12	33 2A.tif	49450	4
13	33 2A.tif	12595	4
14	33 2A.tif	41611	0
15	33 2A.tif	22809	1
16	33 2A.tif	7785	3
17	33 2A.tif	40750	4
18	33 2A.tif	29216	4
19	33 2A.tif	21222	0
20	33 2A.tif	2480	0
21	33 2A.tif	10544	0
22	33 2A.tif	22518	2
23	33 2A.tif	8693	3
24	33 2A.tif	8263	4
25	33 2A.tif	3706	4
26	33 2A.tif	19082	4
27	33 2A.tif	41485	4
28	33 2A.tif	2798	0
29	33 2A.tif	9829	0
30	33 2A.tif	21943	1
31	33 2A.tif	8865	3
32	33 2A.tif	7073	4
33	33 2A.tif	25865	4
34	33 2A.tif	1624	4
35	33 2A.tif	45791	4
		134033

## Sheet: body weight
	Weight
New name	t = 0	t = 2	t = 4	t = 6	t = 8	t = 10	t = 12
Control 1	23	29.3	30.1	30.4	31.5	34.1	31.6
Control 10	21.1	23.5	26.1	27.5	29.1	31.8	30
Control 11	25	29.8	35	39.3	42.9	42.9	47
Control 12	20	23.5	27.5	30.8	32.2	32.2	36.3
Control 13	22.2	27	31.3	34.2	35.6	35.6	38.2
Control 14	22.6	27.4	31.3	32.8	34.5	34.5	38.4
Control 15	23.4	29.9	34.6	37.4	39	39	41.3
Control 2	21.2	26.8	31.8	35.4	37.4	40.4	42
Control 3	25	30.1	33.5	35.8	36.5	37.4	38.9
Control 4	22.4	25.7	28.8	31.5	33.1	35.7	35.3
Control 5	22.3	23.4	25.7	27	26.9	27.5	28.7
Control 6	21.2	24.6	26.1	27.4	38.5	37.2	32.7
Control 7	20.8	23.4	23.5	25.4	27.1	29.1	30.6
Control 8	19.9	24.2	26.5	30.6	33.7	31.1	37.1
Control 9	22.2	23.8	25.6	27.4	29	36	31.3
Cre 1	22	25.1	26.7	28.4	29.9	30.1	30.6
Cre 10	22.1	26.7	28.4	32.5	33.8	35.6	35.6
Cre 11	22.7	27.5	32.4	35.5	37.7	41	41.5
Cre 12	16.4	19.3	20.1	21.1	22.7	22.7	23.8
Cre 13	23.9	26.8	29.2	30.4	30.8	30.8	34
Cre 14	22.8	26	30.9	33.7	34.2	34.2	36.2
Cre 15	21.2	26	29	32	33.1	33.1	33.9
Cre 16	23.8	28.1	32.5	35	37.8	37.8	40.8
Cre 2	22	27.3	29.2	30.9	32.4	32.1	35.2
Cre 3	23.1	26.6	29.5	31.6	32.2	35.7	37.2
Cre 4	23.9	27.5	30.5	32	33.4	35.5	35.1
Cre 5	22.4	25.3	27.5	29.1	30.2	32.5	32.2
Cre 6	21.5	25	26.2	26.4	27	27	28.4
Cre 7	20.4	25.2	26.3	28.3	30.4	32	34
Cre 8	21.4	26.2	27.4	29	30.5	31.4	33.5
Cre 9	22.3	26.3	29.3	33	34.8	36.3	36.9

## Sheet: Lipids
Axcel Date: 1.26.23
Seale Lab
Josephine Tan
Control							Cre
Sample	Chol	HDL	non-HDL-C	TG			Sample	Chol	HDL	non-HDL-C	TG
ID	mg/dl	mg/dl	mg/dl*	mg/dl			ID	mg/dl	mg/dl	mg/dl*	mg/dl
2	105	66	39	138			1 (T0)	90	51	39	204
6	111	72	39	162			3	108	60	48	234
7	96	63	33	132			4	105	63	42	222
9	105	69	36	93			5	102	57	45	246
10	87	51	36	156			8	84	51	33	183
14	129	66	63	180			11	114	66	48	186
15	117	69	48	120			12	102	54	48	132
16	117	66	51	123			13	93	54	39	174
17	117	69	48	195			20	114	63	51	231
19	120	78	42	132			22	111	51	60	162
25	123	78	45	153			23	135	72	63	255
28	90	54	36	120			24
29	108	72	36	141			26	99	54	45	165
30	102	60	42	168			27	105	66	39	162
31	117	78	39	177			32	138	87	51	159
							33	114	69	45	174
T4
2	486	183	303	201			1 (T4)	777	201	576	516
6	657	204	453	411			3	798	219	579	456
7	885	246	639	324			4	924	198	726	531
9	894	159	735	288			5	822	213	609	447
10	528	180	348	312			8	780	210	570	132
14	1290	270	1020	309			11	621	189	432	348
15	981	240	741	225			12	939	210	729	348
16	897	222	675	546			13	1065	228	837	339
17	708	192	516	591			20	1131	270	861	579
19	1056	219	837	855			22	732	204	528	393
25	915	249	666	462			23	1101	291	810	342
28	1191	297	894	486			24	1476	228	1248	576
29	1425	282	1143	465			26	912	237	675	291
30	1431	267	1164	870			27	762	231	531	675
31	1335	294	1041	558			32	1206	288	918	537
							33	1563	288	1275	675
T8
2	552	189	363	198			1 (T8)	753	201	552	342
6	549	189	360	249			3	837	237	600	342
7	609	183	426	354			4	582	189	393	264
9	792	225	567	261			5	585	183	402	348
10	636	189	447	225			8	750	216	534	360
14	1632	312	1320	405			11	462	159	303	252
15	1317	285	1032	345			12	1104	255	849	471
16	933	258	675	321			13	1158	279	879	294
17	912	222	690	417			20	1191	270	921	540
19	1155	219	936	462			22	951	243	708	435
25	1350	306	1044	477			23	1224	315	909	444
28	1299	300	999	321			24	921	204	717	186
29	1299	255	1044	390			26	972	243	729	309
30	1332	288	1044	327			27	930	249	681	339
31	1311	318	993	318			32	1263	285	978	591
							33	1260	279	981	420
2	615	198	417	234			1 (T12)	699	171	528	375
6	798	39	759	417			3	915	240	675	414
7	891	234	657	357			4	714	219	495	354
9	1098	288	810	330			5	744	213	531	438
10	423	138	285	219			8	624	204	420	270
14	1797	336	1461	606			11	801	234	567	249
15	1173	285	888	276			12	1125	276	849	438
16	1230	309	921	456			13	1179	288	891	429
17	1128	258	870	384			20	1491	315	1176	594
19	1335	276	1059	558			22	1035	249	786	489
25	1425	345	1080	447			23	1044	288	756	348
28	1656	342	1314	543			24	897	183	714	222
29	1662	339	1323	600			26	987	252	735	435
30	1338	312	1026	396			27	948	264	684	324
31	1440	333	1107	384			32	1617	315	1302	690
							33	1335	279	1056	603

## Sheet: 18wk Weights
Weeks on WD	Control							Tagln Cre+
0	22.5	23.6	27	25.5	21.8	23.4	23.2	22.2	22.4	19.5	18.4	26.1	24
2	24.1	24.4	30.2	26.6	22.7	26.4	24.7	24.5	23	22.9	23.2	30.2	28.6
4	29.2	27.3	30.4	27.7	25.2	30	25.3	26	26.5	25.2	26.7	32.2	33.1
6	31.2	28.1	32.6	28.8	26.9	32.1	27.4	28.4	27.8	26.3	27.1	33.6	36.1
8	30.5	27.2	33.1	30.6	28.3	34.2	30.3	30.2	29.6	25.4	25.7	35.5	38.6
10	35.5	31.6	33.8	31.9	30.3	35.5	31.5	31	31.9	29.8	29.9	35.5	40.1
12	38	33.7	36.3	33.3	31.8	36.8	34.3	33.2	33.7	32.2	31.6	37.7	41.7
14	38	35.3	39.4	36.3	34.4	39.3	37	34.8	37.4	33.9	33.8	40.3	46.5
16	39	37.1	39.8	37	35.6	40.5	37.7	35	37.7		36.1	40.3	48.5
18	38.4	38.4	41.5	38.6	35.7	42	43.6	36.6	39		37.8	42.3	49.9

## Sheet: 18wk Lesion Quant
Controls	Lesion size (um)			cKO
1	45658			c11		33547.5
1	105696			c11		58606.3
1	152135			c11		43546.9
1	76800.2			c11		63680.4
1	100144			c11		30635.4
1	42230.4			c11		120714
4	48850.5			c11		23625.8
4	31936.7			c11		21212.9
4	66909.2			c11		125043
4	31250.3			c11		328303
4	97321.4			c11		60099.7
4	181018			c11		32529.9
5	124146			c13		58782.8
5	63202.6			c13		73442.1
5	42515.7			c13		81866.7
5	280964			c13		325257
6	79241.9			c13		200705
6	147670			c3		89387.4
6	315578			c3		288594
6	145061			c7		202209
8	74100.3			c7		28469.8
8	129822			c7		461687
8	131550			c7		187721
8	281065			c7		116699
8	147502			c7		21310.8
8	45856			c7		58157.6
8	173994			c7		288412
8	78685.8			c7		82197.7
8	85599.1			c7		50110.8
10	32263			c9		93303.4
10	28844.4			c9		192988
10	189929			c9		61060.5
10	83994			c9		45869.9
10	43123.8			c9		85061.9
10	166682
10	148851
10	51516
12	99297.9
12	199371
12	170362
12	182162
12	230923
12	116922
12	154142
12	43703
