# Supplementary material for: PRDM16 regulates smooth muscle cell identity and atherosclerotic plaque composition
Source: Nat Cardiovasc Res. 2025 Oct 17;4(11):1573–88. doi: 10.1038/s44161-025-00737-8 (PMC12611775; doi:10.1038/s44161-025-00737-8)
Supplement: Supplementary file 9 — Statistical source data for Extended Data Fig. 4. [file 44161_2025_737_MOESM9_ESM.xlsx]

## Sheet: Body weight
Weeks on WD	Control																Myh11 CreER+
0	22.1	22.9	26.7	23.2	25	21.6	20.7	23	23.2	20.7	21.1	21.5	25.7	21.7	27.1		18.3	21.4	23	22.1	19.2	17.7	19.9	22	19.3	20.9	20	22.6	25
2	24.7	24.9	28.3	23	26	22.1	20.3	23.2	29	24.9	22.4	21.8	26.3	23.4	28.3		20.1	20.9	25	23.1	20.5	20.5	22.2	24.8	21.3	22.5	20.7	24.7	26.5
4	28.7	28.5	30.2	25.5	30.2	27	22.5	26.3	33.5	27.6	26	24.3	29.2	26	31		23	24.9	27.6	24.2	22.2	23.5	26.4	28.3	25.3	27.2	22.8	25.8	29.2
6	30.1	34.6	35.9	30.1	37.4	27.9	23.2	29.8	36.2	29.7	28	25.9	32	28.5	34.4		25.8	29	31.5	27.3	23.7	25.5	27.2	29.9	26.2	29.1	24	28.6	33.3
8	32.2	36.8	37.4	30	37.1	28.7	24	32.3	39.2	31.1	29.6	27.1	36.3	30.6	37.1		27.8	29.7	31.7	29.4	26.8	27.7	28.2	31.6	27.8	31.2	26.4	30	34.8
10	33	38.1	38.2	33.1	40.2	30.1	26.2	34.5	40.1	32	31.3	29.8	37.1	31.2	36.5		29.5	30.5	33.8	30.9	28.5	29	28.8	31.8	28.1	33.1	27.5	30.8	36.7
12	35.3	39.9	39.7	35	43	31.5	27.9	36.8	42.4	33.2	32.2	32.4	39.5	33.9	35.9		31.2	30.4	34.2	32.8	29.8	31.8	29.4	32.8	28.8	35.6	28.1	31.5	37
