# Supplementary material for: PRDM16 regulates smooth muscle cell identity and atherosclerotic plaque composition
Source: Nat Cardiovasc Res. 2025 Oct 17;4(11):1573–88. doi: 10.1038/s44161-025-00737-8 (PMC12611775; doi:10.1038/s44161-025-00737-8)
Supplement: Supplementary file 10 — Statistical source data for Extended Data Fig. 5. [file 44161_2025_737_MOESM10_ESM.xlsx]

## Sheet: Sheet1
Weeks on WD	Control																Myh11 CreER +
0	22.5	23.6	27	25.5	21.8	23.4	23.2										22.2	22.4	19.5	18.4	26.1	24
2	24.1	24.4	30.2	26.6	22.7	26.4	24.7										24.5	23	22.9	23.2	30.2	28.6
4	29.2	27.3	30.4	27.7	25.2	30	25.3										26	26.5	25.2	26.7	32.2	33.1
6	31.2	28.1	32.6	28.8	26.9	32.1	27.4										28.4	27.8	26.3	27.1	33.6	36.1
8	30.5	27.2	33.1	30.6	28.3	34.2	30.3										30.2	29.6	25.4	25.7	35.5	38.6
10	35.5	31.6	33.8	31.9	30.3	35.5	31.5										31	31.9	29.8	29.9	35.5	40.1
12	38	33.7	36.3	33.3	31.8	36.8	34.3										33.2	33.7	32.2	31.6	37.7	41.7
14	38	35.3	39.4	36.3	34.4	39.3	37										34.8	37.4	33.9	33.8	40.3	46.5
16	39	37.1	39.8	37	35.6	40.5	37.7										35	37.7		36.1	40.3	48.5
18	38.4	38.4	41.5	38.6	35.7	42	43.6										36.6	39		37.8	42.3	49.9
